# Supplementary material for: Relating Specific Emotions to Intrinsic Motivation: On the Moderating Role of Positive and Negative Emotion Differentiation
Source: PLoS One. 2014 Dec 17;9(12):e115396. doi: 10.1371/journal.pone.0115396 (PMC4269457; doi:10.1371/journal.pone.0115396)
Supplement: S1 Data — (ZIP) [file pone.0115396.s001.zip]

Archive with 3 entries (2 files):
- Datafiles/
- Datafiles/diary_ENG.dat
- Datafiles/experience_sampling_ENG.dat
