# Supplementary material for: Relating Specific Emotions to Intrinsic Motivation: On the Moderating Role of Positive and Negative Emotion Differentiation
Source: PLoS One. 2014 Dec 17;9(12):e115396. doi: 10.1371/journal.pone.0115396 (PMC4269457; doi:10.1371/journal.pone.0115396)
Supplement: S1 Data — (ZIP) [file pone.0115396.s001.zip › Datafiles/diary_ENG.dat]

Person	ICCNeg	ICCPos	tense	gloomy	depressed	worried	miserable	uneasy	enthusiastic	cheerful	optimistic	contented	calm	relaxed	intrinsic_motivation	ICCNegCent	ICCPosCent	tenseGroupCent	gloomyGroupCent	depressedGroupCent	worriedGroupCent	miserableGroupCent	uneasyGroupCent	enthusiasticGroupCent	cheerfulGroupCent	optimisticGroupCent	contentedGroupCent	calmGroupCent	relaxedGroupCent
2	,181649	,419	5	6	2	3	2	5	1	1	2	2	3	1	1	-,138448	,0241147859922176	,333333333333333	2,83333333333333	0	-1	0	1,5	-1,83333333333333	-1,33333333333333	-1,83333333333333	-,333333333333333	,333333333333333	-,833333333333333
2	,181649	,419	5	5	4	3	3	5	1	1	2	2	3	1	3	-,138448	,0241147859922176	,333333333333333	1,83333333333333	2	-1	1	1,5	-1,83333333333333	-1,33333333333333	-1,83333333333333	-,333333333333333	,333333333333333	-,833333333333333
2	,181649	,419	6	4	2	5	3	1	4	4	2	2	2	2	5	-,138448	-,334885214007782	1,33333333333333	,833333333333333	0	1	1	-2,5	1,16666666666667	1,66666666666667	-1,83333333333333	-,333333333333333	-,666666666666667	,166666666666667
2	,181649	,419	6	1	2	5	2	2	5	2	6	2	3	2	3,5	-,138448	-,334885214007782	1,33333333333333	-2,16666666666667	0	1	0	-1,5	2,16666666666667	-,333333333333333	2,16666666666667	-,333333333333333	,333333333333333	,166666666666667
2	,181649	,419	5	2	1	6	1	6	1	1	6	1	1	1	2	-,138448	-,334885214007782	,333333333333333	-1,16666666666667	-1	2	-1	2,5	-1,83333333333333	-1,33333333333333	2,16666666666667	-1,33333333333333	-1,66666666666667	-,833333333333333
2	,181649	,419	1	1	1	2	1	2	5	5	5	5	4	4	3	-,138448	-,334885214007782	-3,66666666666667	-2,16666666666667	-1	-2	-1	-1,5	2,16666666666667	2,66666666666667	1,16666666666667	2,66666666666667	1,33333333333333	2,16666666666667
3	-,031461	,06	3	1	1	2	1	1	2	2	4	4	5	3	5,5	-,351558	-,334885214007782	1,5	-,2	0	-,1	-,1	-,4	-,1	-1,7	,4	-,8	,4	,2
3	-,031461	,06	1	1	1	3	2	1	3	4	3	6	5	1	4	-,351558	-,334885214007782	-,5	-,2	0	,9	,9	-,4	,9	,3	-,6	1,2	,4	-1,8
3	-,031461	,06	1	2	1	3	1	2	2	3	4	4	4	2	3	-,351558	-,334885214007782	-,5	,8	0	,9	-,1	,6	-,1	-,7	,4	-,8	-,6	-,8
3	-,031461	,06	1	1	1	1	1	1	1	5	4	6	6	3	4,5	-,351558	-,334885214007782	-,5	-,2	0	-1,1	-,1	-,4	-1,1	1,3	,4	1,2	1,4	,2
3	-,031461	,06	4	1	1	1	1	2	1	4	4	3	3	1	4	-,351558	-,334885214007782	2,5	-,2	0	-1,1	-,1	,6	-1,1	,3	,4	-1,8	-1,6	-1,8
3	-,031461	,06	1	1	1	2	1	2	2	3	1	5	5	4	3	-,351558	-,334885214007782	-,5	-,2	0	-,1	-,1	,6	-,1	-,7	-2,6	,2	,4	1,2
3	-,031461	,06	1	2	1	2	1	2	2	4	4	5	5	4	3,5	-,351558	-,210885214007782	-,5	,8	0	-,1	-,1	,6	-,1	,3	,4	,2	,4	1,2
3	-,031461	,06	1	1	1	2	1	1	3	4	4	5	4	3	3	-,351558	-,210885214007782	-,5	-,2	0	-,1	-,1	-,4	,9	,3	,4	,2	-,6	,2
3	-,031461	,06	1	1	1	3	1	1	2	4	4	5	4	3	3,5	-,351558	-,210885214007782	-,5	-,2	0	,9	-,1	-,4	-,1	,3	,4	,2	-,6	,2
3	-,031461	,06	1	1	1	2	1	1	3	4	4	5	5	4	4	-,351558	-,210885214007782	-,5	-,2	0	-,1	-,1	-,4	,9	,3	,4	,2	,4	1,2
4	,425121	,184	4	3	3	5	4	4	2	2	4	5	3	3	1,5	,105024	-,210885214007782	1,3	1	,9	2,3	1,7	1,3	-1,2	-1,5	,1	,9	-1,2	-1,1
4	,425121	,184	4	1	3	2	2	4	2	2	4	3	4	3	3	,105024	-,210885214007782	1,3	-1	,9	-,7	-,3	1,3	-1,2	-1,5	,1	-1,1	-,2	-1,1
4	,425121	,184	3	2	2	3	3	3	3	4	4	5	5	4	3	,105024	-,210885214007782	,3	0	-,1	,3	,7	,3	-,2	,5	,1	,9	,8	-,0999999999999996
4	,425121	,184	3	2	2	3	2	3	4	4	4	3	4	4	3	,105024	-,210885214007782	,3	0	-,1	,3	-,3	,3	,8	,5	,1	-1,1	-,2	-,0999999999999996
4	,425121	,184	3	2	2	2	2	3	4	4	4	5	4	4	4,5	,105024	-,210885214007782	,3	0	-,1	-,7	-,3	,3	,8	,5	,1	,9	-,2	-,0999999999999996
4	,425121	,184	2	2	2	4	2	2	3	3	4	4	4	5	2,5	,105024	-,210885214007782	-,7	0	-,1	1,3	-,3	-,7	-,2	-,5	,1	-,0999999999999996	-,2	,9
4	,425121	,184	1	2	1	2	2	2	3	3	3	3	5	5	1	,105024	-,0518852140077823	-1,7	0	-1,1	-,7	-,3	-,7	-,2	-,5	-,9	-1,1	,8	,9
4	,425121	,184	3	2	2	2	2	2	4	5	4	4	4	4	4	,105024	-,0518852140077823	,3	0	-,1	-,7	-,3	-,7	,8	1,5	,1	-,0999999999999996	-,2	-,0999999999999996
4	,425121	,184	2	2	2	2	2	2	3	4	4	4	4	5	4	,105024	-,0518852140077823	-,7	0	-,1	-,7	-,3	-,7	-,2	,5	,1	-,0999999999999996	-,2	,9
4	,425121	,184	2	2	2	2	2	2	4	4	4	5	5	4	4	,105024	-,272885214007782	-,7	0	-,1	-,7	-,3	-,7	,8	,5	,1	,9	,8	-,0999999999999996
5	,020202	,343	3	1	2	3	1	1	4	4	5	4	4	4	4	-,299895	-,272885214007782	-,5	0	,5	-,5	0	-1	0	0	,5	,5	1,5	,5
5	,020202	,343	4	1	1	4	1	3	4	4	4	3	1	3	5	-,299895	-,272885214007782	,5	0	-,5	,5	0	1	0	0	-,5	-,5	-1,5	-,5
5	,020202	,343	NA	NA	NA	NA	NA	NA	NA	NA	NA	NA	NA	NA	49,5	-,299895	-,272885214007782	NA	NA	NA	NA	NA	NA	NA	NA	NA	NA	NA	NA
6	-,038462	,122	4	3	3	4	3	1	4	4	4	4	3	3	3,5	-,358559	-,272885214007782	1	,4	,2	,4	,1	-1,7	0	,1	0	-,0999999999999996	-,3	-,6
6	-,038462	,122	2	3	3	4	3	3	4	4	4	4	3	3	4	-,358559	-,272885214007782	-1	,4	,2	,4	,1	,3	0	,1	0	-,0999999999999996	-,3	-,6
6	-,038462	,122	3	3	3	4	3	3	4	4	4	4	3	4	4,5	-,358559	-,272885214007782	0	,4	,2	,4	,1	,3	0	,1	0	-,0999999999999996	-,3	,4
6	-,038462	,122	2	2	2	4	3	3	4	4	4	4	3	3	5	-,358559	-,272885214007782	-1	-,6	-,8	,4	,1	,3	0	,1	0	-,0999999999999996	-,3	-,6
6	-,038462	,122	2	3	3	3	3	3	4	4	4	4	4	4	5	-,358559	-,272885214007782	-1	,4	,2	-,6	,1	,3	0	,1	0	-,0999999999999996	,7	,4
6	-,038462	,122	2	3	3	3	3	3	4	4	4	4	4	4	5	-,358559	-,272885214007782	-1	,4	,2	-,6	,1	,3	0	,1	0	-,0999999999999996	,7	,4
6	-,038462	,122	3	3	3	2	2	2	4	4	4	5	4	4	5,5	-,358559	,332114785992218	0	,4	,2	-1,6	-,9	-,7	0	,1	0	,9	,7	,4
6	-,038462	,122	4	2	2	4	3	3	4	3	4	4	3	3	5	-,358559	,332114785992218	1	-,6	-,8	,4	,1	,3	0	-,9	0	-,0999999999999996	-,3	-,6
6	-,038462	,122	4	2	3	4	3	3	4	4	4	4	3	4	4,5	-,358559	,332114785992218	1	-,6	,2	,4	,1	,3	0	,1	0	-,0999999999999996	-,3	,4
6	-,038462	,122	4	2	3	4	3	3	4	4	4	4	3	4	4,5	-,358559	,332114785992218	1	-,6	,2	,4	,1	,3	0	,1	0	-,0999999999999996	-,3	,4
7	,769744	,727	6	4	4	5	3	4	2	2	5	3	2	2	2	,449647	,332114785992218	3,7	2,4	2,5	3,1	1,5	2	-2	-2,3	0	-1,3	-2,4	-2,2
7	,769744	,727	2	2	2	2	2	2	4	4	4	4	5	4	4,5	,449647	,332114785992218	-,3	,4	,5	,1	,5	0	0	-,3	-1	-,3	,6	-,2
7	,769744	,727	1	1	1	1	1	1	4	4	5	5	5	5	4,5	,449647	,332114785992218	-1,3	-,6	-,5	-,9	-,5	-1	0	-,3	0	,7	,6	,8
7	,769744	,727	1	1	1	1	1	1	4	5	5	5	5	5	5	,449647	,332114785992218	-1,3	-,6	-,5	-,9	-,5	-1	0	,7	0	,7	,6	,8
7	,769744	,727	5	3	2	5	3	5	2	2	4	2	2	2	2,5	,449647	,332114785992218	2,7	1,4	,5	3,1	1,5	3	-2	-2,3	-1	-2,3	-2,4	-2,2
7	,769744	,727	4	1	1	1	1	3	4	5	6	3	4	3	6	,449647	,332114785992218	1,7	-,6	-,5	-,9	-,5	1	0	,7	1	-1,3	-,4	-1,2
7	,769744	,727	1	1	1	1	1	1	5	5	5	5	5	5	5	,449647	-,146885214007782	-1,3	-,6	-,5	-,9	-,5	-1	1	,7	0	,7	,6	,8
7	,769744	,727	1	1	1	1	1	1	5	6	6	6	6	6	6	,449647	-,146885214007782	-1,3	-,6	-,5	-,9	-,5	-1	1	1,7	1	1,7	1,6	1,8
7	,769744	,727	1	1	1	1	1	1	5	5	5	5	5	5	5	,449647	-,146885214007782	-1,3	-,6	-,5	-,9	-,5	-1	1	,7	0	,7	,6	,8
7	,769744	,727	1	1	1	1	1	1	5	5	5	5	5	5	4	,449647	-,146885214007782	-1,3	-,6	-,5	-,9	-,5	-1	1	,7	0	,7	,6	,8
8	,291958	,248	5	3	2	3	4	5	1	1	4	3	3	3	3	-,028139	-,146885214007782	2,2	,5	0	-,5	1,9	1,9	-1,2	-1,6	,6	-,5	-,3	0
8	,291958	,248	2	3	3	3	3	4	1	1	3	3	4	2	2,5	-,028139	-,146885214007782	-,8	,5	1	-,5	,9	,9	-1,2	-1,6	-,4	-,5	,7	-1
8	,291958	,248	1	1	1	3	1	1	3	4	4	5	4	4	4	-,028139	-,146885214007782	-1,8	-1,5	-1	-,5	-1,1	-2,1	,8	1,4	,6	1,5	,7	1
8	,291958	,248	3	1	1	4	1	1	3	4	3	4	3	3	4,5	-,028139	-,146885214007782	,2	-1,5	-1	,5	-1,1	-2,1	,8	1,4	-,4	,5	-,3	0
8	,291958	,248	2	2	1	3	1	2	2	4	4	4	4	4	4,5	-,028139	-,146885214007782	-,8	-,5	-1	-,5	-1,1	-1,1	-,2	1,4	,6	,5	,7	1
8	,291958	,248	4	1	1	4	1	2	3	3	4	4	3	3	4,5	-,028139	-,146885214007782	1,2	-1,5	-1	,5	-1,1	-1,1	,8	,4	,6	,5	-,3	0
8	,291958	,248	2	4	4	3	3	5	2	2	3	3	3	3	2,5	-,028139	-,166885214007782	-,8	1,5	2	-,5	,9	1,9	-,2	-,6	-,4	-,5	-,3	0
8	,291958	,248	4	4	2	4	2	4	2	2	3	3	3	3	3,5	-,028139	-,166885214007782	1,2	1,5	0	,5	-,1	,9	-,2	-,6	-,4	-,5	-,3	0
8	,291958	,248	1	4	3	3	3	4	1	1	2	3	4	3	2,5	-,028139	-,166885214007782	-1,8	1,5	1	-,5	,9	,9	-1,2	-1,6	-1,4	-,5	,7	0
8	,291958	,248	4	2	2	5	2	3	4	4	4	3	2	2	4,5	-,028139	-,166885214007782	1,2	-,5	0	1,5	-,1	-,1	1,8	1,4	,6	-,5	-1,3	-1
9	,236781	,228	4	2	3	4	2	1	3	3	5	2	3	1	2,5	-,083316	-,166885214007782	1,25	,5	1,375	,875	,25	-,375	,5	,375	1,625	-1,75	-,5	-1,5
9	,236781	,228	1	1	1	3	1	1	4	4	4	4	4	4	4	-,083316	-,166885214007782	-1,75	-,5	-,625	-,125	-,75	-,375	1,5	1,375	,625	,25	,5	1,5
9	,236781	,228	4	2	2	4	4	1	3	3	4	4	2	2	3	-,083316	-,166885214007782	1,25	,5	,375	,875	2,25	-,375	,5	,375	,625	,25	-1,5	-,5
9	,236781	,228	2	2	2	2	2	2	2	2	2	5	5	4	3	-,083316	-,166885214007782	-,75	,5	,375	-1,125	,25	,625	-,5	-,625	-1,375	1,25	1,5	1,5
9	,236781	,228	3	1	1	1	1	1	3	4	4	4	4	4	2	-,083316	,213114785992218	,25	-,5	-,625	-2,125	-,75	-,375	,5	1,375	,625	,25	,5	1,5
9	,236781	,228	2	1	1	3	1	2	2	2	4	4	4	2	2	-,083316	,213114785992218	-,75	-,5	-,625	-,125	-,75	,625	-,5	-,625	,625	,25	,5	-,5
9	,236781	,228	4	2	2	4	2	2	2	2	2	3	2	2	2	-,083316	,213114785992218	1,25	,5	,375	,875	,25	,625	-,5	-,625	-1,375	-,75	-1,5	-,5
9	,236781	,228	2	1	1	4	1	1	1	1	2	4	4	1	5	-,083316	,213114785992218	-,75	-,5	-,625	,875	-,75	-,375	-1,5	-1,625	-1,375	,25	,5	-1,5
10	,199947	,608	3	1	1	4	1	3	4	4	5	5	4	4	4,5	-,12015	,213114785992218	-,7	-,5	-,2	-,3	-,4	-,3	,8	,8	1,1	1	,7	,9
10	,199947	,608	5	3	2	5	2	4	2	2	4	4	3	3	4,5	-,12015	,213114785992218	1,3	1,5	,8	,7	,6	,7	-1,2	-1,2	,1	0	-,3	-,1
10	,199947	,608	3	1	1	4	1	2	4	4	4	4	3	3	4	-,12015	,213114785992218	-,7	-,5	-,2	-,3	-,4	-1,3	,8	,8	,1	0	-,3	-,1
10	,199947	,608	6	4	2	5	4	5	1	1	3	3	2	2	2	-,12015	,213114785992218	2,3	2,5	,8	,7	2,6	1,7	-2,2	-2,2	-,9	-1	-1,3	-1,1
10	,199947	,608	3	1	1	4	1	2	4	4	4	5	4	4	5,5	-,12015	,213114785992218	-,7	-,5	-,2	-,3	-,4	-1,3	,8	,8	,1	1	,7	,9
10	,199947	,608	1	1	1	3	1	3	4	4	5	4	4	4	4	-,12015	,213114785992218	-2,7	-,5	-,2	-1,3	-,4	-,3	,8	,8	1,1	0	,7	,9
10	,199947	,608	4	1	1	6	1	3	3	3	3	3	2	2	2,5	-,12015	-,345885214007782	,3	-,5	-,2	1,7	-,4	-,3	-,2	-,2	-,9	-1	-1,3	-1,1
10	,199947	,608	5	1	1	5	1	3	3	3	3	4	3	3	2	-,12015	-,345885214007782	1,3	-,5	-,2	,7	-,4	-,3	-,2	-,2	-,9	0	-,3	-,1
10	,199947	,608	4	1	1	3	1	4	4	4	4	4	4	3	4	-,12015	-,345885214007782	,3	-,5	-,2	-1,3	-,4	,7	,8	,8	,1	0	,7	-,1
10	,199947	,608	3	1	1	4	1	4	3	3	4	4	4	3	3,5	-,12015	-,345885214007782	-,7	-,5	-,2	-,3	-,4	,7	-,2	-,2	,1	0	,7	-,1
11	,024768	,049	3	2	2	3	2	2	3	4	4	4	4	4	1,5	-,295329	-,345885214007782	,125	,125	0	,375	,125	-,25	0	,5	0	0	0	-,125
11	,024768	,049	2	1	2	2	2	2	4	4	4	4	4	5	1,5	-,295329	-,345885214007782	-,875	-,875	0	-,625	,125	-,25	1	,5	0	0	0	,875
11	,024768	,049	3	2	2	3	2	2	3	4	4	4	4	4	2	-,295329	-,345885214007782	,125	,125	0	,375	,125	-,25	0	,5	0	0	0	-,125
11	,024768	,049	2	2	2	2	2	2	3	3	4	4	4	4	1,5	-,295329	-,345885214007782	-,875	,125	0	-,625	,125	-,25	0	-,5	0	0	0	-,125
11	,024768	,049	3	2	2	2	1	4	2	4	4	4	4	4	2	-,295329	,213114785992218	,125	,125	0	-,625	-,875	1,75	-1	,5	0	0	0	-,125
11	,024768	,049	4	2	2	3	2	2	3	3	4	4	4	4	2,5	-,295329	,213114785992218	1,125	,125	0	,375	,125	-,25	0	-,5	0	0	0	-,125
11	,024768	,049	3	2	2	3	2	2	3	3	4	4	4	4	1,5	-,295329	,213114785992218	,125	,125	0	,375	,125	-,25	0	-,5	0	0	0	-,125
11	,024768	,049	3	2	2	3	2	2	3	3	4	4	4	4	2	-,295329	,213114785992218	,125	,125	0	,375	,125	-,25	0	-,5	0	0	0	-,125
12	,394178	,608	2	2	2	1	1	2	3	3	4	4	4	3	4	,074081	,213114785992218	-,7	,2	,7	-1,4	-,7	,3	-,8	-,7	,1	-,0999999999999996	-,2	-,8
12	,394178	,608	2	1	1	2	1	1	5	5	5	5	5	5	4	,074081	,213114785992218	-,7	-,8	-,3	-,4	-,7	-,7	1,2	1,3	1,1	,9	,8	1,2
12	,394178	,608	3	2	1	2	1	1	3	4	4	4	5	4	4	,074081	,213114785992218	,3	,2	-,3	-,4	-,7	-,7	-,8	,3	,1	-,0999999999999996	,8	,2
12	,394178	,608	2	1	1	2	1	1	5	4	5	4	4	4	4,5	,074081	,213114785992218	-,7	-,8	-,3	-,4	-,7	-,7	1,2	,3	1,1	-,0999999999999996	-,2	,2
12	,394178	,608	4	3	1	3	1	2	3	3	4	4	3	3	4	,074081	,213114785992218	1,3	1,2	-,3	,6	-,7	,3	-,8	-,7	,1	-,0999999999999996	-1,2	-,8
12	,394178	,608	2	1	1	2	1	1	4	4	4	4	5	4	4,5	,074081	,213114785992218	-,7	-,8	-,3	-,4	-,7	-,7	,2	,3	,1	-,0999999999999996	,8	,2
12	,394178	,608	4	5	3	3	4	3	3	3	2	4	4	3	2	,074081	,297114785992218	1,3	3,2	1,7	,6	2,3	1,3	-,8	-,7	-1,9	-,0999999999999996	-,2	-,8
12	,394178	,608	4	1	1	4	4	2	3	3	3	3	3	3	3	,074081	,297114785992218	1,3	-,8	-,3	1,6	2,3	,3	-,8	-,7	-,9	-1,1	-1,2	-,8
12	,394178	,608	2	1	1	3	1	1	5	4	4	5	4	5	3	,074081	,297114785992218	-,7	-,8	-,3	,6	-,7	-,7	1,2	,3	,1	,9	-,2	1,2
12	,394178	,608	2	1	1	2	2	3	4	4	4	4	5	4	4,5	,074081	,297114785992218	-,7	-,8	-,3	-,4	,3	1,3	,2	,3	,1	-,0999999999999996	,8	,2
13	,278177	,692	3	2	2	4	2	1	3	3	5	4	5	3	6	-,04192	,297114785992218	1,375	,875	,875	1,875	,875	0	-1,75	-1,875	-,625	-1,25	-,75	-2
13	,278177	,692	1	1	1	3	1	1	5	5	5	5	6	5	5	-,04192	,297114785992218	-,625	-,125	-,125	,875	-,125	0	,25	,125	-,625	-,25	,25	0
13	,278177	,692	4	1	1	4	1	1	2	3	5	3	5	3	5	-,04192	,297114785992218	2,375	-,125	-,125	1,875	-,125	0	-2,75	-1,875	-,625	-2,25	-,75	-2
13	,278177	,692	1	1	1	2	1	1	6	6	6	6	6	5	6	-,04192	,297114785992218	-,625	-,125	-,125	-,125	-,125	0	1,25	1,125	,375	,75	,25	0
13	,278177	,692	1	1	1	1	1	1	5	5	6	6	6	6	6	-,04192	-,276885214007782	-,625	-,125	-,125	-1,125	-,125	0	,25	,125	,375	,75	,25	1
13	,278177	,692	1	1	1	1	1	1	5	5	6	6	6	6	3	-,04192	-,276885214007782	-,625	-,125	-,125	-1,125	-,125	0	,25	,125	,375	,75	,25	1
13	,278177	,692	1	1	1	1	1	1	6	6	6	6	6	6	4	-,04192	-,276885214007782	-,625	-,125	-,125	-1,125	-,125	0	1,25	1,125	,375	,75	,25	1
13	,278177	,692	1	1	1	1	1	1	6	6	6	6	6	6	5	-,04192	-,276885214007782	-,625	-,125	-,125	-1,125	-,125	0	1,25	1,125	,375	,75	,25	1
14	,249093	,118	2	2	2	3	2	2	4	4	4	4	4	4	3,5	-,071004	-,276885214007782	,2	,1	,1	,9	,4	,2	-,0999999999999996	0	-,4	-,2	-,0999999999999996	-,0999999999999996
14	,249093	,118	2	2	2	2	2	2	4	4	4	4	4	4	4	-,071004	-,276885214007782	,2	,1	,1	-,1	,4	,2	-,0999999999999996	0	-,4	-,2	-,0999999999999996	-,0999999999999996
14	,249093	,118	1	2	2	2	1	1	4	4	5	4	4	4	3	-,071004	-,276885214007782	-,8	,1	,1	-,1	-,6	-,8	-,0999999999999996	0	,6	-,2	-,0999999999999996	-,0999999999999996
14	,249093	,118	2	2	2	2	1	2	4	4	4	4	4	4	4	-,071004	-,276885214007782	,2	,1	,1	-,1	-,6	,2	-,0999999999999996	0	-,4	-,2	-,0999999999999996	-,0999999999999996
14	,249093	,118	4	2	2	2	2	2	4	4	5	5	4	4	3,5	-,071004	-,276885214007782	2,2	,1	,1	-,1	,4	,2	-,0999999999999996	0	,6	,8	-,0999999999999996	-,0999999999999996
14	,249093	,118	1	1	1	2	1	1	4	4	4	4	5	5	3	-,071004	-,276885214007782	-,8	-,9	-,9	-,1	-,6	-,8	-,0999999999999996	0	-,4	-,2	,9	,9
14	,249093	,118	2	2	2	2	1	2	5	4	5	5	4	4	4	-,071004	-,237885214007782	,2	,1	,1	-,1	-,6	,2	,9	0	,6	,8	-,0999999999999996	-,0999999999999996
14	,249093	,118	1	3	2	2	2	2	4	4	5	4	4	4	3,5	-,071004	-,237885214007782	-,8	1,1	,1	-,1	,4	,2	-,0999999999999996	0	,6	-,2	-,0999999999999996	-,0999999999999996
14	,249093	,118	2	2	2	2	2	2	4	4	4	4	4	4	4	-,071004	-,237885214007782	,2	,1	,1	-,1	,4	,2	-,0999999999999996	0	-,4	-,2	-,0999999999999996	-,0999999999999996
14	,249093	,118	1	1	2	2	2	2	4	4	4	4	4	4	4	-,071004	-,240885214007782	-,8	-,9	,1	-,1	,4	,2	-,0999999999999996	0	-,4	-,2	-,0999999999999996	-,0999999999999996
15	,585714	,157	1	2	2	3	3	2	3	3	3	5	5	5	5	,265617	-,240885214007782	-1,33333333333333	-,333333333333333	-,666666666666667	0	-,333333333333333	-,333333333333333	0	0	-,333333333333333	0	1	1
15	,585714	,157	1	2	2	3	3	1	4	3	3	5	5	5	4	,265617	-,240885214007782	-1,33333333333333	-,333333333333333	-,666666666666667	0	-,333333333333333	-1,33333333333333	1	0	-,333333333333333	0	1	1
15	,585714	,157	5	3	4	3	4	4	2	3	4	5	2	2	4,5	,265617	-,240885214007782	2,66666666666667	,666666666666667	1,33333333333333	0	,666666666666667	1,66666666666667	-1	0	,666666666666667	0	-2	-2
16	,620795	,154	5	3	3	5	4	5	2	4	4	3	3	2	5	,300698	-,240885214007782	1,88888888888889	,333333333333333	,333333333333333	1,77777777777778	1	1,88888888888889	-,888888888888889	,444444444444445	,222222222222222	-,888888888888889	-,777777777777778	-1,77777777777778
16	,620795	,154	3	3	3	3	3	3	3	4	3	4	4	4	4,5	,300698	-,240885214007782	-,111111111111111	,333333333333333	,333333333333333	-,222222222222222	0	-,111111111111111	,111111111111111	,444444444444445	-,777777777777778	,111111111111111	,222222222222222	,222222222222222
16	,620795	,154	4	3	3	3	3	3	3	3	4	5	4	5	5	,300698	-,240885214007782	,888888888888889	,333333333333333	,333333333333333	-,222222222222222	0	-,111111111111111	,111111111111111	-,555555555555555	,222222222222222	1,11111111111111	,222222222222222	1,22222222222222
16	,620795	,154	2	2	2	3	3	3	3	4	4	4	4	4	4	,300698	-,240885214007782	-1,11111111111111	-,666666666666667	-,666666666666667	-,222222222222222	0	-,111111111111111	,111111111111111	,444444444444445	,222222222222222	,111111111111111	,222222222222222	,222222222222222
16	,620795	,154	4	3	3	4	3	4	3	4	3	3	3	3	3,5	,300698	-,240885214007782	,888888888888889	,333333333333333	,333333333333333	,777777777777778	0	,888888888888889	,111111111111111	,444444444444445	-,777777777777778	-,888888888888889	-,777777777777778	-,777777777777778
16	,620795	,154	3	3	3	3	3	3	3	3	4	4	4	4	4	,300698	-,362885214007782	-,111111111111111	,333333333333333	,333333333333333	-,222222222222222	0	-,111111111111111	,111111111111111	-,555555555555555	,222222222222222	,111111111111111	,222222222222222	,222222222222222
16	,620795	,154	2	2	2	3	2	2	3	4	4	4	4	4	5	,300698	-,362885214007782	-1,11111111111111	-,666666666666667	-,666666666666667	-,222222222222222	-1	-1,11111111111111	,111111111111111	,444444444444445	,222222222222222	,111111111111111	,222222222222222	,222222222222222
16	,620795	,154	2	2	2	2	3	2	3	3	4	4	4	4	4	,300698	-,362885214007782	-1,11111111111111	-,666666666666667	-,666666666666667	-1,22222222222222	0	-1,11111111111111	,111111111111111	-,555555555555555	,222222222222222	,111111111111111	,222222222222222	,222222222222222
16	,620795	,154	3	3	3	3	3	3	3	3	4	4	4	4	5	,300698	-,362885214007782	-,111111111111111	,333333333333333	,333333333333333	-,222222222222222	0	-,111111111111111	,111111111111111	-,555555555555555	,222222222222222	,111111111111111	,222222222222222	,222222222222222
17	-,03512	,032	2	1	1	4	1	1	4	4	4	4	3	4	5	-,355217	-,362885214007782	,555555555555556	0	0	2,33333333333333	0	-,444444444444444	,555555555555555	,111111111111111	-,333333333333333	-,666666666666667	-1,55555555555556	-,444444444444445
17	-,03512	,032	1	1	1	1	1	1	4	4	5	5	5	4	6	-,355217	-,362885214007782	-,444444444444444	0	0	-,666666666666667	0	-,444444444444444	,555555555555555	,111111111111111	,666666666666667	,333333333333333	,444444444444445	-,444444444444445
17	-,03512	,032	1	1	1	3	1	1	4	5	4	5	4	5	5	-,355217	-,362885214007782	-,444444444444444	0	0	1,33333333333333	0	-,444444444444444	,555555555555555	1,11111111111111	-,333333333333333	,333333333333333	-,555555555555555	,555555555555555
17	-,03512	,032	3	1	1	1	1	2	4	4	4	4	5	3	5	-,355217	-,362885214007782	1,55555555555556	0	0	-,666666666666667	0	,555555555555556	,555555555555555	,111111111111111	-,333333333333333	-,666666666666667	,444444444444445	-1,44444444444444
17	-,03512	,032	1	1	1	2	1	1	3	4	4	5	5	5	5	-,355217	-,362885214007782	-,444444444444444	0	0	,333333333333333	0	-,444444444444444	-,444444444444445	,111111111111111	-,333333333333333	,333333333333333	,444444444444445	,555555555555555
17	-,03512	,032	2	1	1	1	1	1	3	4	4	4	5	5	5	-,355217	-,0948852140077824	,555555555555556	0	0	-,666666666666667	0	-,444444444444444	-,444444444444445	,111111111111111	-,333333333333333	-,666666666666667	,444444444444445	,555555555555555
17	-,03512	,032	1	1	1	1	1	4	2	3	5	5	5	4	5	-,355217	-,0948852140077824	-,444444444444444	0	0	-,666666666666667	0	2,55555555555556	-1,44444444444444	-,888888888888889	,666666666666667	,333333333333333	,444444444444445	-,444444444444445
17	-,03512	,032	1	1	1	1	1	1	4	4	5	5	5	5	1	-,355217	-,0948852140077824	-,444444444444444	0	0	-,666666666666667	0	-,444444444444444	,555555555555555	,111111111111111	,666666666666667	,333333333333333	,444444444444445	,555555555555555
17	-,03512	,032	1	1	1	1	1	1	3	3	4	5	4	5	6	-,355217	-,0948852140077824	-,444444444444444	0	0	-,666666666666667	0	-,444444444444444	-,444444444444445	-,888888888888889	-,333333333333333	,333333333333333	-,555555555555555	,555555555555555
18	0	,3	2	2	3	2	2	2	4	4	4	4	5	4	2	-,320097	-,0948852140077824	0	0	-2	0	0	0	,333333333333333	,333333333333333	0	-,333333333333333	,333333333333333	0
18	0	,3	2	2	6	2	2	2	4	4	4	5	5	4	4	-,320097	,358114785992218	0	0	1	0	0	0	,333333333333333	,333333333333333	0	,666666666666667	,333333333333333	0
18	0	,3	2	2	6	2	2	2	3	3	4	4	4	4	2,5	-,320097	,358114785992218	0	0	1	0	0	0	-,666666666666667	-,666666666666667	0	-,333333333333333	-,666666666666667	0
18	0	,3	NA	NA	NA	NA	NA	NA	NA	NA	NA	NA	NA	NA	49,5	-,320097	,358114785992218	NA	NA	NA	NA	NA	NA	NA	NA	NA	NA	NA	NA
19	NA	,3	5	5	3	5	2	5	2	2	1	3	2	2	2	NA	,358114785992218	0	0	0	0	0	0	0	0	0	0	0	0
20	,4688	,753	3	2	2	2	2	2	4	4	4	4	4	4	4	,148703	,358114785992218	,333333333333333	0	,111111111111111	-1,22222222222222	,222222222222222	0	,666666666666667	,333333333333333	-,111111111111111	,222222222222222	,111111111111111	,333333333333333
20	,4688	,753	4	4	4	5	3	3	3	3	3	3	3	2	1,5	,148703	,358114785992218	1,33333333333333	2	2,11111111111111	1,77777777777778	1,22222222222222	1	-,333333333333333	-,666666666666667	-1,11111111111111	-,777777777777778	-,888888888888889	-1,66666666666667
20	,4688	,753	2	3	3	3	3	3	3	3	4	3	4	4	3,5	,148703	,358114785992218	-,666666666666667	1	1,11111111111111	-,222222222222222	1,22222222222222	1	-,333333333333333	-,666666666666667	-,111111111111111	-,777777777777778	,111111111111111	,333333333333333
20	,4688	,753	2	2	2	3	2	2	3	3	5	4	4	5	3,5	,148703	,358114785992218	-,666666666666667	0	,111111111111111	-,222222222222222	,222222222222222	0	-,333333333333333	-,666666666666667	,888888888888889	,222222222222222	,111111111111111	1,33333333333333
20	,4688	,753	2	2	1	3	1	1	3	4	5	5	5	4	4	,148703	,358114785992218	-,666666666666667	0	-,888888888888889	-,222222222222222	-,777777777777778	-1	-,333333333333333	,333333333333333	,888888888888889	1,22222222222222	1,11111111111111	,333333333333333
20	,4688	,753	4	2	2	4	2	2	2	2	2	2	2	2	1	,148703	-,337885214007782	1,33333333333333	0	,111111111111111	,777777777777778	,222222222222222	0	-1,33333333333333	-1,66666666666667	-2,11111111111111	-1,77777777777778	-1,88888888888889	-1,66666666666667
20	,4688	,753	3	1	1	4	1	3	3	4	4	3	3	3	2,5	,148703	-,337885214007782	,333333333333333	-1	-,888888888888889	,777777777777778	-,777777777777778	1	-,333333333333333	,333333333333333	-,111111111111111	-,777777777777778	-,888888888888889	-,666666666666667
20	,4688	,753	2	1	1	3	1	1	4	5	5	5	5	4	4	,148703	-,337885214007782	-,666666666666667	-1	-,888888888888889	-,222222222222222	-,777777777777778	-1	,666666666666667	1,33333333333333	,888888888888889	1,22222222222222	1,11111111111111	,333333333333333
20	,4688	,753	2	1	1	2	1	1	5	5	5	5	5	5	6	,148703	-,337885214007782	-,666666666666667	-1	-,888888888888889	-1,22222222222222	-,777777777777778	-1	1,66666666666667	1,33333333333333	,888888888888889	1,22222222222222	1,11111111111111	1,33333333333333
21	,077966	,057	2	1	1	1	1	1	4	5	6	6	6	5	3,5	-,242131	-,337885214007782	,444444444444444	0	0	-,333333333333333	0	-,222222222222222	-1,11111111111111	,222222222222222	,888888888888889	,555555555555555	,555555555555555	-,222222222222222
21	,077966	,057	3	1	1	2	1	1	5	5	4	5	4	4	1	-,242131	-,337885214007782	1,44444444444444	0	0	,666666666666667	0	-,222222222222222	-,111111111111111	,222222222222222	-1,11111111111111	-,444444444444445	-1,44444444444444	-1,22222222222222
21	,077966	,057	1	1	1	1	1	1	5	5	5	5	5	5	3,5	-,242131	-,337885214007782	-,555555555555556	0	0	-,333333333333333	0	-,222222222222222	-,111111111111111	,222222222222222	-,111111111111111	-,444444444444445	-,444444444444445	-,222222222222222
21	,077966	,057	1	1	1	1	1	1	5	5	5	5	5	5	5	-,242131	-,337885214007782	-,555555555555556	0	0	-,333333333333333	0	-,222222222222222	-,111111111111111	,222222222222222	-,111111111111111	-,444444444444445	-,444444444444445	-,222222222222222
21	,077966	,057	1	1	1	1	1	1	6	1	6	6	6	6	5	-,242131	-,337885214007782	-,555555555555556	0	0	-,333333333333333	0	-,222222222222222	,888888888888889	-3,77777777777778	,888888888888889	,555555555555555	,555555555555555	,777777777777778
21	,077966	,057	1	1	1	3	1	2	6	6	6	5	6	5	6	-,242131	NA	-,555555555555556	0	0	1,66666666666667	0	,777777777777778	,888888888888889	1,22222222222222	,888888888888889	-,444444444444445	,555555555555555	-,222222222222222
21	,077966	,057	1	1	1	1	1	1	4	4	2	6	6	6	1	-,242131	,234114785992218	-,555555555555556	0	0	-,333333333333333	0	-,222222222222222	-1,11111111111111	-,777777777777778	-3,11111111111111	,555555555555555	,555555555555555	,777777777777778
21	,077966	,057	3	1	1	1	1	2	5	6	6	5	5	5	4,5	-,242131	,234114785992218	1,44444444444444	0	0	-,333333333333333	0	,777777777777778	-,111111111111111	1,22222222222222	,888888888888889	-,444444444444445	-,444444444444445	-,222222222222222
21	,077966	,057	1	1	1	1	1	1	6	6	6	6	6	6	4,5	-,242131	,234114785992218	-,555555555555556	0	0	-,333333333333333	0	-,222222222222222	,888888888888889	1,22222222222222	,888888888888889	,555555555555555	,555555555555555	,777777777777778
22	NA	NA	1	5	1	1	1	5	1	1	2	3	5	3	2,5	NA	,234114785992218	0	0	0	0	0	0	0	0	0	0	0	0
23	,555233	,629	2	1	1	1	1	2	4	5	5	5	5	5	4,5	,235136	,234114785992218	-,5	-,9	-,8	-1,6	-,8	-,2	,2	,8	,5	,3	,8	,6
23	,555233	,629	3	3	3	4	3	4	3	4	3	4	3	3	3,5	,235136	,234114785992218	,5	1,1	1,2	1,4	1,2	1,8	-,8	-,2	-1,5	-,7	-1,2	-1,4
23	,555233	,629	2	2	2	2	2	2	5	5	5	5	5	5	5	,235136	,234114785992218	-,5	,1	,2	-,6	,2	-,2	1,2	,8	,5	,3	,8	,6
23	,555233	,629	2	2	2	2	2	2	4	4	4	5	5	4	5	,235136	,234114785992218	-,5	,1	,2	-,6	,2	-,2	,2	-,2	-,5	,3	,8	-,4
23	,555233	,629	2	2	2	5	2	2	4	4	5	5	3	4	4	,235136	,234114785992218	-,5	,1	,2	2,4	,2	-,2	,2	-,2	,5	,3	-1,2	-,4
23	,555233	,629	5	3	3	4	3	5	1	1	3	3	3	4	1,5	,235136	,234114785992218	2,5	1,1	1,2	1,4	1,2	2,8	-2,8	-3,2	-1,5	-1,7	-1,2	-,4
23	,555233	,629	1	1	1	1	1	1	4	5	5	5	5	5	4	,235136	,353114785992218	-1,5	-,9	-,8	-1,6	-,8	-1,2	,2	,8	,5	,3	,8	,6
23	,555233	,629	2	2	2	2	2	2	5	5	5	5	5	5	5	,235136	,353114785992218	-,5	,1	,2	-,6	,2	-,2	1,2	,8	,5	,3	,8	,6
23	,555233	,629	4	1	1	4	1	1	4	4	5	5	3	4	4	,235136	,353114785992218	1,5	-,9	-,8	1,4	-,8	-1,2	,2	-,2	,5	,3	-1,2	-,4
23	,555233	,629	2	2	1	1	1	1	4	5	5	5	5	5	5	,235136	,353114785992218	-,5	,1	-,8	-1,6	-,8	-1,2	,2	,8	,5	,3	,8	,6
24	,577617	,748	5	2	2	4	2	4	3	3	3	3	2	3	2	,25752	,353114785992218	1,42857142857143	-,857142857142857	-,857142857142857	,714285714285714	-,857142857142857	,571428571428572	0	-,142857142857143	-,714285714285714	-,714285714285714	-1,42857142857143	-,571428571428572
24	,577617	,748	3	3	3	3	3	3	3	4	4	4	4	4	4,5	,25752	,353114785992218	-,571428571428572	,142857142857143	,142857142857143	-,285714285714286	,142857142857143	-,428571428571428	0	,857142857142857	,285714285714286	,285714285714286	,571428571428572	,428571428571428
24	,577617	,748	3	3	3	3	3	3	4	4	4	4	4	4	3	,25752	,353114785992218	-,571428571428572	,142857142857143	,142857142857143	-,285714285714286	,142857142857143	-,428571428571428	1	,857142857142857	,285714285714286	,285714285714286	,571428571428572	,428571428571428
24	,577617	,748	3	2	2	2	2	2	4	4	5	5	4	5	6	,25752	,0971147859922176	-,571428571428572	-,857142857142857	-,857142857142857	-1,28571428571429	-,857142857142857	-1,42857142857143	1	,857142857142857	1,28571428571429	1,28571428571429	,571428571428572	1,42857142857143
24	,577617	,748	5	4	4	5	4	6	1	1	3	2	2	2	1	,25752	,0971147859922176	1,42857142857143	1,14285714285714	1,14285714285714	1,71428571428571	1,14285714285714	2,57142857142857	-2	-2,14285714285714	-,714285714285714	-1,71428571428571	-1,42857142857143	-1,57142857142857
24	,577617	,748	3	3	3	3	3	3	3	3	4	4	4	4	3,5	,25752	,0971147859922176	-,571428571428572	,142857142857143	,142857142857143	-,285714285714286	,142857142857143	-,428571428571428	0	-,142857142857143	,285714285714286	,285714285714286	,571428571428572	,428571428571428
24	,577617	,748	3	3	3	3	3	3	3	3	3	4	4	3	3	,25752	,0971147859922176	-,571428571428572	,142857142857143	,142857142857143	-,285714285714286	,142857142857143	-,428571428571428	0	-,142857142857143	-,714285714285714	,285714285714286	,571428571428572	-,571428571428572
25	,267071	,492	3	2	3	2	1	2	4	4	5	4	4	4	4	-,053026	,0971147859922176	0	-,3	,7	-,9	-,9	-,7	,7	,5	1,3	,1	,6	,5
25	,267071	,492	2	2	2	3	2	3	5	6	5	5	4	4	5	-,053026	,0971147859922176	-1	-,3	-,3	,1	,1	,3	1,7	2,5	1,3	1,1	,6	,5
25	,267071	,492	3	4	2	2	2	3	3	3	3	5	4	4	4,5	-,053026	,0971147859922176	0	1,7	-,3	-,9	,1	,3	-,3	-,5	-,7	1,1	,6	,5
25	,267071	,492	4	3	3	4	3	4	3	3	3	3	3	3	4	-,053026	,0971147859922176	1	,7	,7	1,1	1,1	1,3	-,3	-,5	-,7	-,9	-,4	-,5
25	,267071	,492	3	2	1	2	1	2	4	4	4	4	2	3	4,5	-,053026	,0971147859922176	0	-,3	-1,3	-,9	-,9	-,7	,7	,5	,3	,1	-1,4	-,5
25	,267071	,492	2	2	2	2	2	2	3	3	4	4	4	4	4	-,053026	,0971147859922176	-1	-,3	-,3	-,9	,1	-,7	-,3	-,5	,3	,1	,6	,5
25	,267071	,492	4	2	2	4	2	2	2	2	3	4	3	4	3	-,053026	,0431147859922176	1	-,3	-,3	1,1	,1	-,7	-1,3	-1,5	-,7	,1	-,4	,5
25	,267071	,492	3	2	4	4	2	4	3	3	3	3	3	3	4	-,053026	,0431147859922176	0	-,3	1,7	1,1	,1	1,3	-,3	-,5	-,7	-,9	-,4	-,5
25	,267071	,492	3	2	2	4	2	2	3	3	3	3	3	2	3,5	-,053026	,0431147859922176	0	-,3	-,3	1,1	,1	-,7	-,3	-,5	-,7	-,9	-,4	-1,5
25	,267071	,492	3	2	2	2	2	3	3	4	4	4	4	4	4	-,053026	,0431147859922176	0	-,3	-,3	-,9	,1	,3	-,3	,5	,3	,1	,6	,5
26	,073229	,438	2	1	2	3	2	2	4	4	4	5	5	3	4,5	-,246868	,0431147859922176	-1,66666666666667	-,888888888888889	,222222222222222	-1,11111111111111	0	-1,22222222222222	,888888888888889	1,22222222222222	,555555555555555	1,55555555555556	1,88888888888889	,333333333333333
26	,073229	,438	4	1	2	5	2	4	2	2	3	3	3	2	3,5	-,246868	,0431147859922176	,333333333333333	-,888888888888889	,222222222222222	,888888888888889	0	,777777777777778	-1,11111111111111	-,777777777777778	-,444444444444445	-,444444444444445	-,111111111111111	-,666666666666667
26	,073229	,438	3	1	1	4	2	3	3	2	4	4	3	3	4,5	-,246868	,0431147859922176	-,666666666666667	-,888888888888889	-,777777777777778	-,111111111111111	0	-,222222222222222	-,111111111111111	-,777777777777778	,555555555555555	,555555555555555	-,111111111111111	,333333333333333
26	,073229	,438	5	3	2	5	2	3	3	2	4	3	2	2	4,5	-,246868	,0431147859922176	1,33333333333333	1,11111111111111	,222222222222222	,888888888888889	0	-,222222222222222	-,111111111111111	-,777777777777778	,555555555555555	-,444444444444445	-1,11111111111111	-,666666666666667
26	,073229	,438	5	2	1	5	2	4	3	3	3	2	2	2	2,5	-,246868	,0431147859922176	1,33333333333333	,111111111111111	-,777777777777778	,888888888888889	0	,777777777777778	-,111111111111111	,222222222222222	-,444444444444445	-1,44444444444444	-1,11111111111111	-,666666666666667
26	,073229	,438	4	2	2	4	2	2	4	4	4	4	3	3	4,5	-,246868	-,0288852140077824	,333333333333333	,111111111111111	,222222222222222	-,111111111111111	0	-1,22222222222222	,888888888888889	1,22222222222222	,555555555555555	,555555555555555	-,111111111111111	,333333333333333
26	,073229	,438	2	3	2	3	2	3	3	3	3	4	4	4	2	-,246868	-,0288852140077824	-1,66666666666667	1,11111111111111	,222222222222222	-1,11111111111111	0	-,222222222222222	-,111111111111111	,222222222222222	-,444444444444445	,555555555555555	,888888888888889	1,33333333333333
26	,073229	,438	4	2	2	4	2	4	3	3	3	3	3	2	2,5	-,246868	-,0288852140077824	,333333333333333	,111111111111111	,222222222222222	-,111111111111111	0	,777777777777778	-,111111111111111	,222222222222222	-,444444444444445	-,444444444444445	-,111111111111111	-,666666666666667
26	,073229	,438	4	2	2	4	2	4	3	2	3	3	3	3	2,5	-,246868	-,0288852140077824	,333333333333333	,111111111111111	,222222222222222	-,111111111111111	0	,777777777777778	-,111111111111111	-,777777777777778	-,444444444444445	-,444444444444445	-,111111111111111	,333333333333333
27	,463612	,366	4	3	2	2	2	3	5	4	3	4	5	4	6	,143515	-,0288852140077824	,888888888888889	,888888888888889	-,444444444444445	-,333333333333333	,222222222222222	-,222222222222222	,888888888888889	,555555555555555	-1,55555555555556	-,888888888888889	,666666666666667	-,111111111111111
27	,463612	,366	4	3	4	4	2	4	4	3	5	4	3	5	4	,143515	-,0288852140077824	,888888888888889	,888888888888889	1,55555555555556	1,66666666666667	,222222222222222	,777777777777778	-,111111111111111	-,444444444444445	,444444444444445	-,888888888888889	-1,33333333333333	,888888888888889
27	,463612	,366	2	1	1	1	1	3	5	4	6	6	5	3	5	,143515	-,0288852140077824	-1,11111111111111	-1,11111111111111	-1,44444444444444	-1,33333333333333	-,777777777777778	-,222222222222222	,888888888888889	,555555555555555	1,44444444444444	1,11111111111111	,666666666666667	-1,11111111111111
27	,463612	,366	4	1	1	2	1	3	5	4	5	6	5	3	6	,143515	-,0288852140077824	,888888888888889	-1,11111111111111	-1,44444444444444	-,333333333333333	-,777777777777778	-,222222222222222	,888888888888889	,555555555555555	,444444444444445	1,11111111111111	,666666666666667	-1,11111111111111
27	,463612	,366	4	3	2	3	2	4	3	2	4	4	4	3	3	,143515	-,0288852140077824	,888888888888889	,888888888888889	-,444444444444445	,666666666666667	,222222222222222	,777777777777778	-1,11111111111111	-1,44444444444444	-,555555555555555	-,888888888888889	-,333333333333333	-1,11111111111111
27	,463612	,366	4	4	4	4	4	4	2	2	3	4	3	3	4	,143515	,216114785992218	,888888888888889	1,88888888888889	1,55555555555556	1,66666666666667	2,22222222222222	,777777777777778	-2,11111111111111	-1,44444444444444	-1,55555555555556	-,888888888888889	-1,33333333333333	-1,11111111111111
27	,463612	,366	1	1	3	2	1	3	4	3	5	6	5	5	4	,143515	,216114785992218	-2,11111111111111	-1,11111111111111	,555555555555555	-,333333333333333	-,777777777777778	-,222222222222222	-,111111111111111	-,444444444444445	,444444444444445	1,11111111111111	,666666666666667	,888888888888889
27	,463612	,366	3	2	2	1	1	3	4	4	5	5	5	6	5,5	,143515	,216114785992218	-,111111111111111	-,111111111111111	-,444444444444445	-1,33333333333333	-,777777777777778	-,222222222222222	-,111111111111111	,555555555555555	,444444444444445	,111111111111111	,666666666666667	1,88888888888889
27	,463612	,366	2	1	3	2	2	2	5	5	5	5	4	5	6	,143515	,216114785992218	-1,11111111111111	-1,11111111111111	,555555555555555	-,333333333333333	,222222222222222	-1,22222222222222	,888888888888889	1,55555555555556	,444444444444445	,111111111111111	-,333333333333333	,888888888888889
28	,166969	,611	3	1	1	2	1	4	4	4	5	5	5	5	5	-,153128	,216114785992218	,9	0	0	0	0	2	-,3	-,9	,4	,5	,6	,6
28	,166969	,611	1	1	1	1	1	1	5	5	5	5	5	5	6	-,153128	,216114785992218	-1,1	0	0	-1	0	-1	,7	,0999999999999996	,4	,5	,6	,6
28	,166969	,611	1	1	1	1	1	1	5	6	5	5	6	6	5	-,153128	,216114785992218	-1,1	0	0	-1	0	-1	,7	1,1	,4	,5	1,6	1,6
28	,166969	,611	1	1	1	1	1	1	4	5	5	4	4	5	4,5	-,153128	,216114785992218	-1,1	0	0	-1	0	-1	-,3	,0999999999999996	,4	-,5	-,4	,6
28	,166969	,611	1	1	1	2	1	1	5	5	5	5	4	5	4,5	-,153128	,216114785992218	-1,1	0	0	0	0	-1	,7	,0999999999999996	,4	,5	-,4	,6
28	,166969	,611	4	1	1	1	1	3	4	4	4	4	3	3	2,5	-,153128	,216114785992218	1,9	0	0	-1	0	1	-,3	-,9	-,6	-,5	-1,4	-1,4
28	,166969	,611	4	1	1	4	1	3	1	3	3	4	3	3	4	-,153128	-,210885214007782	1,9	0	0	2	0	1	-3,3	-1,9	-1,6	-,5	-1,4	-1,4
28	,166969	,611	4	1	1	4	1	2	5	5	4	3	3	3	5,5	-,153128	-,210885214007782	1,9	0	0	2	0	0	,7	,0999999999999996	-,6	-1,5	-1,4	-1,4
28	,166969	,611	1	1	1	2	1	2	5	6	5	4	5	4	6	-,153128	-,210885214007782	-1,1	0	0	0	0	0	,7	1,1	,4	-,5	,6	-,4
28	,166969	,611	1	1	1	2	1	2	5	6	5	6	6	5	4,5	-,153128	-,210885214007782	-1,1	0	0	0	0	0	,7	1,1	,4	1,5	1,6	,6
29	,121652	,184	2	2	5	4	2	2	5	5	5	3	2	4	4,5	-,198445	-,210885214007782	-,3	-,2	2,5	,5	-,7	-,5	,7	,8	,6	-,7	-1,8	,7
29	,121652	,184	2	2	2	4	3	3	4	4	3	3	3	3	4,5	-,198445	-,210885214007782	-,3	-,2	-,5	,5	,3	,5	-,3	-,2	-1,4	-,7	-,8	-,3
29	,121652	,184	3	2	2	4	3	2	5	5	5	5	4	4	5	-,198445	-,210885214007782	,7	-,2	-,5	,5	,3	-,5	,7	,8	,6	1,3	,2	,7
29	,121652	,184	2	2	2	4	4	2	4	4	5	5	5	3	5	-,198445	-,210885214007782	-,3	-,2	-,5	,5	1,3	-,5	-,3	-,2	,6	1,3	1,2	-,3
29	,121652	,184	2	2	2	3	3	2	4	4	4	4	4	4	5	-,198445	-,210885214007782	-,3	-,2	-,5	-,5	,3	-,5	-,3	-,2	-,4	,3	,2	,7
29	,121652	,184	2	2	2	2	2	4	5	5	4	4	4	3	4	-,198445	-,210885214007782	-,3	-,2	-,5	-1,5	-,7	1,5	,7	,8	-,4	,3	,2	-,3
29	,121652	,184	4	2	2	4	2	2	4	4	5	3	5	2	5	-,198445	-,423885214007782	1,7	-,2	-,5	,5	-,7	-,5	-,3	-,2	,6	-,7	1,2	-1,3
29	,121652	,184	2	2	2	3	2	2	5	4	4	3	4	3	5	-,198445	-,423885214007782	-,3	-,2	-,5	-,5	-,7	-,5	,7	-,2	-,4	-,7	,2	-,3
29	,121652	,184	2	2	2	3	2	2	4	4	5	4	4	4	5	-,198445	-,423885214007782	-,3	-,2	-,5	-,5	-,7	-,5	-,3	-,2	,6	,3	,2	,7
29	,121652	,184	2	4	4	4	4	4	3	3	4	3	3	3	3	-,198445	-,423885214007782	-,3	1,8	1,5	,5	1,3	1,5	-1,3	-1,2	-,4	-,7	-,8	-,3
30	-,075145	-,029	3	3	2	3	2	3	3	4	4	5	4	3	3	-,395242	-,423885214007782	-,2	,4	-,2	-,6	-,4	0	-,2	,6	0	1,4	,6	-,4
30	-,075145	-,029	2	3	3	3	2	3	3	3	4	4	4	4	3	-,395242	,199114785992218	-1,2	,4	,8	-,6	-,4	0	-,2	-,4	0	,4	,6	,6
30	-,075145	-,029	4	3	2	4	2	3	3	3	4	4	3	4	3	-,395242	,199114785992218	,8	,4	-,2	,4	-,4	0	-,2	-,4	0	,4	-,4	,6
30	-,075145	-,029	4	2	2	4	2	3	4	4	4	2	2	3	3	-,395242	,199114785992218	,8	-,6	-,2	,4	-,4	0	,8	,6	0	-1,6	-1,4	-,4
30	-,075145	-,029	3	2	2	4	4	3	3	3	4	3	4	3	3,5	-,395242	,199114785992218	-,2	-,6	-,2	,4	1,6	0	-,2	-,4	0	-,6	,6	-,4
31	,619135	,594	2	2	2	2	2	2	4	3	4	6	6	6	3	,299038	,199114785992218	-,4	-,2	,1	-,2	,1	-,2	,3	-1	-,5	1,3	1,3	1,3
31	,619135	,594	2	2	2	2	2	2	4	4	4	4	4	4	4	,299038	,199114785992218	-,4	-,2	,1	-,2	,1	-,2	,3	0	-,5	-,7	-,7	-,7
31	,619135	,594	2	2	2	2	2	2	4	5	5	5	5	5	5	,299038	,199114785992218	-,4	-,2	,1	-,2	,1	-,2	,3	1	,5	,3	,3	,3
31	,619135	,594	2	2	2	2	2	2	4	4	5	5	5	5	4	,299038	,199114785992218	-,4	-,2	,1	-,2	,1	-,2	,3	0	,5	,3	,3	,3
31	,619135	,594	2	2	2	2	2	2	4	4	5	5	5	5	5	,299038	,199114785992218	-,4	-,2	,1	-,2	,1	-,2	,3	0	,5	,3	,3	,3
31	,619135	,594	1	1	1	1	1	1	2	5	5	5	5	5	6	,299038	,199114785992218	-1,4	-1,2	-,9	-1,2	-,9	-1,2	-1,7	1	,5	,3	,3	,3
31	,619135	,594	2	2	2	2	2	2	5	5	5	5	5	5	5	,299038	,0411147859922176	-,4	-,2	,1	-,2	,1	-,2	1,3	1	,5	,3	,3	,3
31	,619135	,594	5	5	2	5	2	5	2	2	2	2	2	2	5	,299038	,0411147859922176	2,6	2,8	,1	2,8	,1	2,8	-1,7	-2	-2,5	-2,7	-2,7	-2,7
31	,619135	,594	4	2	2	2	2	2	5	5	5	5	5	5	5	,299038	,0411147859922176	1,6	-,2	,1	-,2	,1	-,2	1,3	1	,5	,3	,3	,3
31	,619135	,594	2	2	2	2	2	2	3	3	5	5	5	5	5	,299038	,0411147859922176	-,4	-,2	,1	-,2	,1	-,2	-,7	-1	,5	,3	,3	,3
32	,242545	,436	3	2	2	3	1	1	4	4	4	4	4	4	4	-,077552	,0411147859922176	-,2	,1	,6	-,5	-,2	-1,7	,8	,9	,9	,4	,6	,5
32	,242545	,436	3	1	1	3	1	2	3	4	2	4	4	4	3	-,077552	,0411147859922176	-,2	-,9	-,4	-,5	-,2	-,7	-,2	,9	-1,1	,4	,6	,5
32	,242545	,436	4	2	1	4	1	4	3	3	3	4	3	3	4	-,077552	,0411147859922176	,8	,1	-,4	,5	-,2	1,3	-,2	-,1	-,1	,4	-,4	-,5
32	,242545	,436	4	2	1	4	1	3	4	3	3	3	3	3	3,5	-,077552	,0411147859922176	,8	,1	-,4	,5	-,2	,3	,8	-,1	-,1	-,6	-,4	-,5
32	,242545	,436	4	2	1	5	2	4	2	3	2	3	3	3	2,5	-,077552	,0411147859922176	,8	,1	-,4	1,5	,8	1,3	-1,2	-,1	-1,1	-,6	-,4	-,5
32	,242545	,436	2	2	1	2	1	2	4	4	4	4	4	4	3,5	-,077552	,0411147859922176	-1,2	,1	-,4	-1,5	-,2	-,7	,8	,9	,9	,4	,6	,5
32	,242545	,436	3	1	1	4	1	3	3	2	3	4	3	3	3,5	-,077552	,00911478599221766	-,2	-,9	-,4	,5	-,2	,3	-,2	-1,1	-,1	,4	-,4	-,5
32	,242545	,436	4	2	2	4	1	3	3	3	4	3	3	4	4	-,077552	,00911478599221766	,8	,1	,6	,5	-,2	,3	-,2	-,1	,9	-,6	-,4	,5
32	,242545	,436	4	4	3	4	2	4	2	2	3	3	3	3	1,5	-,077552	,00911478599221766	,8	2,1	1,6	,5	,8	1,3	-1,2	-1,1	-,1	-,6	-,4	-,5
32	,242545	,436	1	1	1	2	1	1	4	3	3	4	4	4	3,5	-,077552	,00911478599221766	-2,2	-,9	-,4	-1,5	-,2	-1,7	,8	-,1	-,1	,4	,6	,5
33	,22783	,404	4	2	1	3	1	4	4	4	5	3	4	2	4,5	-,092267	,00911478599221766	2	,875	0	,75	0	2	,625	0	,875	-1,25	-,25	-1,625
33	,22783	,404	2	1	1	4	1	2	2	3	4	3	3	2	4,5	-,092267	,00911478599221766	0	-,125	0	1,75	0	0	-1,375	-1	-,125	-1,25	-1,25	-1,625
33	,22783	,404	2	1	1	2	1	2	3	4	4	5	4	4	3	-,092267	,00911478599221766	0	-,125	0	-,25	0	0	-,375	0	-,125	,75	-,25	,375
33	,22783	,404	1	1	1	2	1	2	3	4	3	4	4	4	1	-,092267	,00911478599221766	-1	-,125	0	-,25	0	0	-,375	0	-1,125	-,25	-,25	,375
33	,22783	,404	2	1	1	2	1	2	2	4	4	4	5	4	3	-,092267	,0491147859922176	0	-,125	0	-,25	0	0	-1,375	0	-,125	-,25	,75	,375
33	,22783	,404	1	1	1	1	1	1	4	4	5	6	5	5	3,5	-,092267	,0491147859922176	-1	-,125	0	-1,25	0	-1	,625	0	,875	1,75	,75	1,375
33	,22783	,404	1	1	1	1	1	1	5	5	4	5	5	5	4,5	-,092267	,0491147859922176	-1	-,125	0	-1,25	0	-1	1,625	1	-,125	,75	,75	1,375
33	,22783	,404	3	1	1	3	1	2	4	4	4	4	4	3	4	-,092267	,0491147859922176	1	-,125	0	,75	0	0	,625	0	-,125	-,25	-,25	-,625
34	-,009889	,444	4	1	1	4	3	4	3	3	4	5	5	4	4	-,329986	,0491147859922176	1,11111111111111	-2,22222222222222	-,777777777777778	,888888888888889	,888888888888889	1,55555555555556	-,444444444444445	-,333333333333333	0	,444444444444445	,888888888888889	,111111111111111
34	-,009889	,444	1	6	1	2	1	1	5	4	5	5	5	5	4	-,329986	,0491147859922176	-1,88888888888889	2,77777777777778	-,777777777777778	-1,11111111111111	-1,11111111111111	-1,44444444444444	1,55555555555556	,666666666666667	1	,444444444444445	,888888888888889	1,11111111111111
34	-,009889	,444	2	6	2	1	1	2	4	4	5	6	4	4	4,5	-,329986	,0491147859922176	-,888888888888889	2,77777777777778	,222222222222222	-2,11111111111111	-1,11111111111111	-,444444444444445	,555555555555555	,666666666666667	1	1,44444444444444	-,111111111111111	,111111111111111
34	-,009889	,444	2	1	1	4	1	2	4	4	4	5	5	4	4	-,329986	,0491147859922176	-,888888888888889	-2,22222222222222	-,777777777777778	,888888888888889	-1,11111111111111	-,444444444444445	,555555555555555	,666666666666667	0	,444444444444445	,888888888888889	,111111111111111
34	-,009889	,444	3	3	1	4	2	1	4	4	4	5	3	3	4	-,329986	,0491147859922176	,111111111111111	-,222222222222222	-,777777777777778	,888888888888889	-,111111111111111	-1,44444444444444	,555555555555555	,666666666666667	0	,444444444444445	-1,11111111111111	-,888888888888889
34	-,009889	,444	5	3	1	4	2	3	1	1	4	3	3	3	3,5	-,329986	-,000885214007782353	2,11111111111111	-,222222222222222	-,777777777777778	,888888888888889	-,111111111111111	,555555555555555	-2,44444444444444	-2,33333333333333	0	-1,55555555555556	-1,11111111111111	-,888888888888889
34	-,009889	,444	3	3	3	3	3	3	3	3	3	4	4	4	5	-,329986	-,000885214007782353	,111111111111111	-,222222222222222	1,22222222222222	-,111111111111111	,888888888888889	,555555555555555	-,444444444444445	-,333333333333333	-1	-,555555555555555	-,111111111111111	,111111111111111
34	-,009889	,444	3	3	3	3	3	3	4	4	4	4	4	4	5	-,329986	-,000885214007782353	,111111111111111	-,222222222222222	1,22222222222222	-,111111111111111	,888888888888889	,555555555555555	,555555555555555	,666666666666667	0	-,555555555555555	-,111111111111111	,111111111111111
34	-,009889	,444	3	3	3	3	3	3	3	3	3	4	4	4	4	-,329986	,371114785992218	,111111111111111	-,222222222222222	1,22222222222222	-,111111111111111	,888888888888889	,555555555555555	-,444444444444445	-,333333333333333	-1	-,555555555555555	-,111111111111111	,111111111111111
35	,009836	,394	4	1	1	5	1	1	4	4	5	4	4	4	4	-,310261	,371114785992218	0	0	0	0	-,333333333333333	0	,333333333333333	-,666666666666667	0	,666666666666667	0	0
35	,009836	,394	5	1	1	5	2	1	1	4	4	3	4	3	4	-,310261	,371114785992218	1	0	0	0	,666666666666667	0	-2,66666666666667	-,666666666666667	-1	-,333333333333333	0	-1
35	,009836	,394	3	1	1	5	1	1	6	6	6	3	4	5	4	-,310261	,371114785992218	-1	0	0	0	-,333333333333333	0	2,33333333333333	1,33333333333333	1	-,333333333333333	0	1
36	,513819	,766	2	2	1	2	1	4	5	5	4	5	5	5	4,5	,193722	,371114785992218	-,4	-,3	-,9	-,1	-,7	1,2	,6	,6	-,3	,2	,3	,5
36	,513819	,766	1	2	1	1	1	1	4	5	4	6	6	5	3	,193722	,371114785992218	-1,4	-,3	-,9	-1,1	-,7	-1,8	-,4	,6	-,3	1,2	1,3	,5
36	,513819	,766	2	2	2	2	2	2	5	5	5	5	5	5	6	,193722	,371114785992218	-,4	-,3	,1	-,1	,3	-,8	,6	,6	,7	,2	,3	,5
36	,513819	,766	4	2	2	1	1	3	4	4	5	5	4	4	5	,193722	,371114785992218	1,6	-,3	,1	-1,1	-,7	,2	-,4	-,4	,7	,2	-,7	-,5
36	,513819	,766	2	2	2	2	2	2	5	5	5	5	5	5	4,5	,193722	,371114785992218	-,4	-,3	,1	-,1	,3	-,8	,6	,6	,7	,2	,3	,5
36	,513819	,766	2	2	2	3	1	2	5	5	5	4	5	5	5	,193722	,371114785992218	-,4	-,3	,1	,9	-,7	-,8	,6	,6	,7	-,8	,3	,5
36	,513819	,766	2	2	2	1	1	2	5	5	5	5	5	5	5	,193722	-,0158852140077824	-,4	-,3	,1	-1,1	-,7	-,8	,6	,6	,7	,2	,3	,5
36	,513819	,766	2	3	2	2	2	2	5	4	4	5	5	4	6	,193722	-,0158852140077824	-,4	,7	,1	-,1	,3	-,8	,6	-,4	-,3	,2	,3	-,5
36	,513819	,766	2	2	2	2	2	5	4	4	4	5	5	5	4	,193722	NA	-,4	-,3	,1	-,1	,3	2,2	-,4	-,4	-,3	,2	,3	,5
36	,513819	,766	5	4	3	5	4	5	2	2	2	3	2	2	1,5	,193722	NA	2,6	1,7	1,1	2,9	2,3	2,2	-2,4	-2,4	-2,3	-1,8	-2,7	-2,5
37	,84058	,379	4	3	3	5	4	4	3	3	2	4	4	2	3,5	,520483	NA	1,5	,5	,5	1,5	1	1	-,5	0	-1	0	0	-1,5
37	,84058	,379	1	2	2	2	2	2	4	3	4	4	4	5	1,5	,520483	,276114785992218	-1,5	-,5	-,5	-1,5	-1	-1	,5	0	1	0	0	1,5
38	NA	NA	2	2	2	3	2	2	4	4	4	5	4	5	5	NA	,276114785992218	0	0	0	0	0	0	0	0	0	0	0	0
39	NA	NA	3	1	1	2	1	1	6	5	5	6	4	4	5	NA	,276114785992218	0	0	0	0	0	0	0	0	0	0	0	0
40	NA	NA	4	1	2	3	1	2	5	5	6	5	5	4	6	NA	,276114785992218	0	0	0	0	0	0	0	0	0	0	0	0
41	,40773	,671	3	1	2	2	3	1	5	5	5	5	5	6	5,5	,087633	,276114785992218	-,888888888888889	-2	-,777777777777778	-1,44444444444444	-,222222222222222	-2,22222222222222	1,33333333333333	,777777777777778	1,22222222222222	1,11111111111111	1	2
41	,40773	,671	2	3	2	4	2	3	4	5	5	5	4	5	6	,087633	,276114785992218	-1,88888888888889	0	-,777777777777778	,555555555555555	-1,22222222222222	-,222222222222222	,333333333333333	,777777777777778	1,22222222222222	1,11111111111111	0	1
41	,40773	,671	4	5	2	3	5	4	2	4	3	3	4	2	3	,087633	,276114785992218	,111111111111111	2	-,777777777777778	-,444444444444445	1,77777777777778	,777777777777778	-1,66666666666667	-,222222222222222	-,777777777777778	-,888888888888889	0	-2
41	,40773	,671	3	2	3	3	2	1	5	6	4	5	5	5	5,5	,087633	,276114785992218	-,888888888888889	-1	,222222222222222	-,444444444444445	-1,22222222222222	-2,22222222222222	1,33333333333333	1,77777777777778	,222222222222222	1,11111111111111	1	1
41	,40773	,671	4	4	4	4	3	5	4	5	4	3	5	4	3	,087633	,276114785992218	,111111111111111	1	1,22222222222222	,555555555555555	-,222222222222222	1,77777777777778	,333333333333333	,777777777777778	,222222222222222	-,888888888888889	1	0
41	,40773	,671	6	4	5	4	6	4	2	2	3	2	3	3	4,5	,087633	-,498885214007782	2,11111111111111	1	2,22222222222222	,555555555555555	2,77777777777778	,777777777777778	-1,66666666666667	-2,22222222222222	-,777777777777778	-1,88888888888889	-1	-1
41	,40773	,671	4	2	2	3	4	4	4	3	3	4	4	5	2,5	,087633	-,498885214007782	,111111111111111	-1	-,777777777777778	-,444444444444445	,777777777777778	,777777777777778	,333333333333333	-1,22222222222222	-,777777777777778	,111111111111111	0	1
41	,40773	,671	6	3	2	5	2	5	3	4	3	3	2	2	4,5	,087633	-,498885214007782	2,11111111111111	0	-,777777777777778	1,55555555555556	-1,22222222222222	1,77777777777778	-,666666666666667	-,222222222222222	-,777777777777778	-,888888888888889	-2	-2
41	,40773	,671	3	3	3	3	2	2	4	4	4	5	4	4	4,5	,087633	-,498885214007782	-,888888888888889	0	,222222222222222	-,444444444444445	-1,22222222222222	-1,22222222222222	,333333333333333	-,222222222222222	,222222222222222	1,11111111111111	0	0
42	,657335	-,104	6	5	6	6	5	6	6	6	4	2	1	1	5,5	,337238	-,498885214007782	2	1,8	1,6	2,2	1,2	1,8	2,2	1,8	0	-1	-1,8	-1,6
42	,657335	-,104	6	5	5	5	4	5	5	6	3	2	1	1	4,5	,337238	-,0858852140077824	2	1,8	,6	1,2	,2	,8	1,2	1,8	-1	-1	-1,8	-1,6
42	,657335	-,104	4	2	5	1	5	5	3	3	3	2	4	3	1	,337238	-,0858852140077824	0	-1,2	,6	-2,8	1,2	,8	-,8	-1,2	-1	-1	1,2	,4
42	,657335	-,104	2	2	4	5	3	3	3	4	5	4	4	4	6	,337238	-,0858852140077824	-2	-1,2	-,4	1,2	-,8	-1,2	-,8	-,2	1	1	1,2	1,4
42	,657335	-,104	2	2	2	2	2	2	2	2	5	5	4	4	6	,337238	-,230885214007782	-2	-1,2	-2,4	-1,8	-1,8	-2,2	-1,8	-2,2	1	2	1,2	1,4
43	,383929	,309	1	2	3	1	2	1	1	1	4	3	6	4	2,5	,063832	-,230885214007782	-,666666666666667	-,333333333333333	,666666666666667	-,333333333333333	-,333333333333333	-,666666666666667	-1	-1	,333333333333333	-,666666666666667	1	0
43	,383929	,309	2	4	3	1	4	3	1	1	2	3	4	4	1,5	,063832	-,230885214007782	,333333333333333	1,66666666666667	,666666666666667	-,333333333333333	1,66666666666667	1,33333333333333	-1	-1	-1,66666666666667	-,666666666666667	-1	0
43	,383929	,309	2	1	1	2	1	1	4	4	5	5	5	4	5	,063832	-,230885214007782	,333333333333333	-1,33333333333333	-1,33333333333333	,666666666666667	-1,33333333333333	-,666666666666667	2	2	1,33333333333333	1,33333333333333	0	0
44	,11592	,164	1	1	1	1	2	1	5	5	6	5	5	4	5	-,204177	-,230885214007782	-1,6	-,4	0	-1,2	,9	-1	,4	,3	,9	1,3	1,1	,4
44	,11592	,164	1	1	1	3	1	1	6	6	6	4	3	3	6	-,204177	-,230885214007782	-1,6	-,4	0	,8	-,1	-1	1,4	1,3	,9	,3	-,9	-,6
44	,11592	,164	3	2	1	3	1	2	4	4	4	4	4	4	5	-,204177	-,230885214007782	,4	,6	0	,8	-,1	0	-,6	-,7	-1,1	,3	,1	,4
44	,11592	,164	4	1	1	3	1	3	6	6	6	4	3	3	6	-,204177	-,230885214007782	1,4	-,4	0	,8	-,1	1	1,4	1,3	,9	,3	-,9	-,6
44	,11592	,164	2	2	1	1	1	3	4	4	5	4	4	4	4	-,204177	-,230885214007782	-,6	,6	0	-1,2	-,1	1	-,6	-,7	-,0999999999999996	,3	,1	,4
44	,11592	,164	3	1	1	1	1	2	4	4	5	2	4	4	4	-,204177	-,230885214007782	,4	-,4	0	-1,2	-,1	0	-,6	-,7	-,0999999999999996	-1,7	,1	,4
44	,11592	,164	4	1	1	3	1	2	4	4	4	3	4	4	4	-,204177	-,0698852140077824	1,4	-,4	0	,8	-,1	0	-,6	-,7	-1,1	-,7	,1	,4
44	,11592	,164	4	3	1	3	1	3	4	4	4	3	4	3	4,5	-,204177	-,0698852140077824	1,4	1,6	0	,8	-,1	1	-,6	-,7	-1,1	-,7	,1	-,6
44	,11592	,164	3	1	1	2	1	2	5	6	6	4	4	4	5	-,204177	-,0698852140077824	,4	-,4	0	-,2	-,1	0	,4	1,3	,9	,3	,1	,4
44	,11592	,164	1	1	1	2	1	1	4	4	5	4	4	3	4	-,204177	-,0698852140077824	-1,6	-,4	0	-,2	-,1	-1	-,6	-,7	-,0999999999999996	,3	,1	-,6
45	,411661	,325	4	4	3	3	3	3	4	3	5	4	4	2	3,5	,091564	-,0698852140077824	1,8	1,4	,9	,8	,6	,9	,3	-,9	,6	-,2	-,3	-1,9
45	,411661	,325	2	4	2	2	4	2	2	2	2	4	4	4	4	,091564	-,0698852140077824	-,2	1,4	-,1	-,2	1,6	-,1	-1,7	-1,9	-2,4	-,2	-,3	,1
45	,411661	,325	2	3	3	2	3	1	2	2	4	5	4	3	4	,091564	-,0698852140077824	-,2	,4	,9	-,2	,6	-1,1	-1,7	-1,9	-,4	,8	-,3	-,9
45	,411661	,325	2	2	2	2	2	2	5	6	6	5	5	4	5	,091564	-,0698852140077824	-,2	-,6	-,1	-,2	-,4	-,1	1,3	2,1	1,6	,8	,7	,1
45	,411661	,325	2	2	2	2	2	2	3	4	4	4	4	4	4	,091564	-,0698852140077824	-,2	-,6	-,1	-,2	-,4	-,1	-,7	,1	-,4	-,2	-,3	,1
45	,411661	,325	2	2	2	2	2	2	4	4	4	4	4	4	4	,091564	-,0698852140077824	-,2	-,6	-,1	-,2	-,4	-,1	,3	,1	-,4	-,2	-,3	,1
45	,411661	,325	2	2	1	2	2	2	4	5	6	5	5	4	6	,091564	NA	-,2	-,6	-1,1	-,2	-,4	-,1	,3	1,1	1,6	,8	,7	,1
45	,411661	,325	2	2	2	2	2	2	4	4	4	4	4	4	4	,091564	,0451147859922176	-,2	-,6	-,1	-,2	-,4	-,1	,3	,1	-,4	-,2	-,3	,1
45	,411661	,325	2	3	2	3	2	3	4	4	4	5	4	5	4	,091564	,0451147859922176	-,2	,4	-,1	,8	-,4	,9	,3	,1	-,4	,8	-,3	1,1
45	,411661	,325	2	2	2	2	2	2	5	5	5	2	5	5	5	,091564	,0451147859922176	-,2	-,6	-,1	-,2	-,4	-,1	1,3	1,1	,6	-2,2	,7	1,1
46	NA	NA	NA	NA	NA	NA	NA	NA	NA	NA	NA	NA	NA	NA	49,5	NA	,0451147859922176	NA	NA	NA	NA	NA	NA	NA	NA	NA	NA	NA	NA
47	,649315	,44	1	4	3	1	3	3	2	2	3	6	6	5	1	,329218	,0451147859922176	-,888888888888889	1,88888888888889	,555555555555555	-,888888888888889	,888888888888889	,777777777777778	-,777777777777778	-,777777777777778	-,111111111111111	1,88888888888889	2,22222222222222	,888888888888889
47	,649315	,44	1	1	1	1	1	1	4	4	5	5	4	6	3	,329218	,0451147859922176	-,888888888888889	-1,11111111111111	-1,44444444444444	-,888888888888889	-1,11111111111111	-1,22222222222222	1,22222222222222	1,22222222222222	1,88888888888889	,888888888888889	,222222222222222	1,88888888888889
47	,649315	,44	4	2	4	4	2	3	2	2	2	2	2	2	2	,329218	,0451147859922176	2,11111111111111	-,111111111111111	1,55555555555556	2,11111111111111	-,111111111111111	,777777777777778	-,777777777777778	-,777777777777778	-1,11111111111111	-2,11111111111111	-1,77777777777778	-2,11111111111111
47	,649315	,44	1	1	1	1	1	1	1	1	1	4	4	4	1	,329218	,0451147859922176	-,888888888888889	-1,11111111111111	-1,44444444444444	-,888888888888889	-1,11111111111111	-1,22222222222222	-1,77777777777778	-1,77777777777778	-2,11111111111111	-,111111111111111	,222222222222222	-,111111111111111
47	,649315	,44	2	2	2	2	2	2	2	2	3	4	2	4	3,5	,329218	,0451147859922176	,111111111111111	-,111111111111111	-,444444444444445	,111111111111111	-,111111111111111	-,222222222222222	-,777777777777778	-,777777777777778	-,111111111111111	-,111111111111111	-1,77777777777778	-,111111111111111
47	,649315	,44	1	1	1	1	2	2	4	4	4	4	4	4	4	,329218	,325114785992218	-,888888888888889	-1,11111111111111	-1,44444444444444	-,888888888888889	-,111111111111111	-,222222222222222	1,22222222222222	1,22222222222222	,888888888888889	-,111111111111111	,222222222222222	-,111111111111111
47	,649315	,44	1	2	2	2	1	1	4	4	4	5	5	5	4	,329218	,325114785992218	-,888888888888889	-,111111111111111	-,444444444444445	,111111111111111	-1,11111111111111	-1,22222222222222	1,22222222222222	1,22222222222222	,888888888888889	,888888888888889	1,22222222222222	,888888888888889
47	,649315	,44	2	2	4	2	4	3	3	3	3	4	4	4	3	,329218	,325114785992218	,111111111111111	-,111111111111111	1,55555555555556	,111111111111111	1,88888888888889	,777777777777778	,222222222222222	,222222222222222	-,111111111111111	-,111111111111111	,222222222222222	-,111111111111111
47	,649315	,44	4	4	4	3	3	4	3	3	3	3	3	3	2	,329218	,325114785992218	2,11111111111111	1,88888888888889	1,55555555555556	1,11111111111111	,888888888888889	1,77777777777778	,222222222222222	,222222222222222	-,111111111111111	-1,11111111111111	-,777777777777778	-1,11111111111111
48	,740005	,72	5	5	3	5	5	5	2	2	3	3	3	3	3	,419908	,325114785992218	2	2,1	,7	2	2,5	2,4	-1,2	-1,3	-,6	-,6	-,6	-,4
48	,740005	,72	4	4	3	3	3	3	2	3	3	3	3	3	4	,419908	,325114785992218	1	1,1	,7	0	,5	,4	-1,2	-,3	-,6	-,6	-,6	-,4
48	,740005	,72	5	3	3	4	3	4	3	3	3	3	3	3	2,5	,419908	,325114785992218	2	,1	,7	1	,5	1,4	-,2	-,3	-,6	-,6	-,6	-,4
48	,740005	,72	1	1	1	1	1	1	5	5	5	5	5	5	5	,419908	,325114785992218	-2	-1,9	-1,3	-2	-1,5	-1,6	1,8	1,7	1,4	1,4	1,4	1,6
48	,740005	,72	4	4	3	5	3	3	3	2	3	3	3	2	2	,419908	,325114785992218	1	1,1	,7	2	,5	,4	-,2	-1,3	-,6	-,6	-,6	-1,4
48	,740005	,72	1	3	2	2	2	2	3	3	3	4	4	4	4	,419908	,325114785992218	-2	,1	-,3	-1	-,5	-,6	-,2	-,3	-,6	,4	,4	,6
48	,740005	,72	2	2	2	2	2	2	4	4	5	4	4	4	4	,419908	NA	-1	-,9	-,3	-1	-,5	-,6	,8	,7	1,4	,4	,4	,6
48	,740005	,72	2	2	2	3	2	3	3	3	4	4	3	3	3	,419908	-,394885214007782	-1	-,9	-,3	0	-,5	,4	-,2	-,3	,4	,4	-,6	-,4
48	,740005	,72	4	3	2	4	2	2	4	4	4	3	4	3	4,5	,419908	-,394885214007782	1	,1	-,3	1	-,5	-,6	,8	,7	,4	-,6	,4	-,4
48	,740005	,72	2	2	2	1	2	1	3	4	3	4	4	4	4	,419908	-,394885214007782	-1	-,9	-,3	-2	-,5	-1,6	-,2	,7	-,6	,4	,4	,6
49	NA	NA	NA	NA	NA	NA	NA	NA	NA	NA	NA	NA	NA	NA	49,5	NA	-,394885214007782	NA	NA	NA	NA	NA	NA	NA	NA	NA	NA	NA	NA
50	,5	0	4	3	2	3	2	2	4	4	5	3	2	4	3,5	,179903	-,107885214007782	1	,333333333333333	-,333333333333333	,333333333333333	-,333333333333333	-,333333333333333	-,333333333333333	-,333333333333333	1	-1	-1,33333333333333	0
50	,5	0	2	2	2	2	2	2	5	4	4	5	4	4	3,5	,179903	-,107885214007782	-1	-,666666666666667	-,333333333333333	-,666666666666667	-,333333333333333	-,333333333333333	,666666666666667	-,333333333333333	0	1	,666666666666667	0
50	,5	0	NA	NA	NA	NA	NA	NA	NA	NA	NA	NA	NA	NA	49,5	,179903	,149114785992218	NA	NA	NA	NA	NA	NA	NA	NA	NA	NA	NA	NA
50	,5	0	3	3	3	3	3	3	4	5	3	4	4	4	2	,179903	,149114785992218	0	,333333333333333	,666666666666667	,333333333333333	,666666666666667	,666666666666667	-,333333333333333	,666666666666667	-1	0	,666666666666667	0
51	,655172	,287	4	2	5	3	3	3	1	1	5	5	4	5	1,5	,335075	,149114785992218	1	,5	2	,5	,5	,5	-2	-1,5	0	0	-1	0
51	,655172	,287	2	1	1	2	2	2	5	4	5	5	6	5	4,5	,335075	,149114785992218	-1	-,5	-2	-,5	-,5	-,5	2	1,5	0	0	1	0
52	,606641	,544	6	3	4	5	2	4	2	2	2	2	2	1	1,5	,286544	,149114785992218	3,33333333333333	1	2,11111111111111	2,66666666666667	,444444444444444	2	-1	-1,11111111111111	-1,55555555555556	-2,33333333333333	-2,44444444444444	-2,66666666666667
52	,606641	,544	4	2	2	4	2	2	2	2	4	4	4	2	1,5	,286544	,149114785992218	1,33333333333333	0	,111111111111111	1,66666666666667	,444444444444444	0	-1	-1,11111111111111	,444444444444445	-,333333333333333	-,444444444444445	-1,66666666666667
52	,606641	,544	1	1	1	1	1	1	4	4	5	5	5	5	5	,286544	,149114785992218	-1,66666666666667	-1	-,888888888888889	-1,33333333333333	-,555555555555556	-1	1	,888888888888889	1,44444444444444	,666666666666667	,555555555555555	1,33333333333333
52	,606641	,544	1	1	1	1	1	1	4	4	4	5	5	5	5	,286544	,149114785992218	-1,66666666666667	-1	-,888888888888889	-1,33333333333333	-,555555555555556	-1	1	,888888888888889	,444444444444445	,666666666666667	,555555555555555	1,33333333333333
52	,606641	,544	4	2	2	2	2	2	2	2	4	4	4	4	5	,286544	,149114785992218	1,33333333333333	0	,111111111111111	-,333333333333333	,444444444444444	0	-1	-1,11111111111111	,444444444444445	-,333333333333333	-,444444444444445	,333333333333333
52	,606641	,544	1	1	1	1	1	2	4	4	4	5	5	4	6	,286544	,405114785992218	-1,66666666666667	-1	-,888888888888889	-1,33333333333333	-,555555555555556	0	1	,888888888888889	,444444444444445	,666666666666667	,555555555555555	,333333333333333
52	,606641	,544	3	2	2	3	2	3	3	3	2	3	5	3	4	,286544	,405114785992218	,333333333333333	0	,111111111111111	,666666666666667	,444444444444444	1	0	-,111111111111111	-1,55555555555556	-1,33333333333333	,555555555555555	-,666666666666667
52	,606641	,544	2	2	2	2	1	1	4	4	5	6	5	5	5	,286544	,294114785992218	-,666666666666667	0	,111111111111111	-,333333333333333	-,555555555555556	-1	1	,888888888888889	1,44444444444444	1,66666666666667	,555555555555555	1,33333333333333
52	,606641	,544	2	4	2	2	2	2	2	3	2	5	5	4	4,5	,286544	,294114785992218	-,666666666666667	2	,111111111111111	-,333333333333333	,444444444444444	0	-1	-,111111111111111	-1,55555555555556	,666666666666667	,555555555555555	,333333333333333
53	-,052632	,8	2	2	2	4	2	2	3	4	4	4	4	4	4	-,372729	,294114785992218	0	0	0	,5	-,5	-1	0	,5	,5	,5	,5	,5
53	-,052632	,8	2	2	2	3	3	4	3	3	3	3	3	3	3,5	-,372729	,294114785992218	0	0	0	-,5	,5	1	0	-,5	-,5	-,5	-,5	-,5
54	,583585	,689	4	4	2	3	3	4	3	3	4	3	4	3	4	,263488	,294114785992218	,5	1,5	0	,5	1	1,2	-,7	-1,3	-,2	-,8	-,0999999999999996	-,6
54	,583585	,689	3	2	1	3	1	3	4	4	5	4	4	3	4	,263488	,294114785992218	-,5	-,5	-1	,5	-1	,2	,3	-,3	,8	,2	-,0999999999999996	-,6
54	,583585	,689	3	1	1	1	1	3	4	5	5	4	5	4	6	,263488	,294114785992218	-,5	-1,5	-1	-1,5	-1	,2	,3	,7	,8	,2	,9	,4
54	,583585	,689	4	1	1	2	1	2	5	6	5	4	4	3	5,5	,263488	,294114785992218	,5	-1,5	-1	-,5	-1	-,8	1,3	1,7	,8	,2	-,0999999999999996	-,6
54	,583585	,689	3	1	1	1	1	1	5	6	5	5	5	5	6	,263488	,294114785992218	-,5	-1,5	-1	-1,5	-1	-1,8	1,3	1,7	,8	1,2	,9	1,4
54	,583585	,689	4	4	4	3	3	4	2	2	2	3	3	3	2,5	,263488	,294114785992218	,5	1,5	2	,5	1	1,2	-1,7	-2,3	-2,2	-,8	-1,1	-,6
54	,583585	,689	4	4	3	3	4	4	3	4	3	3	4	3	2,5	,263488	-,133885214007782	,5	1,5	1	,5	2	1,2	-,7	-,3	-1,2	-,8	-,0999999999999996	-,6
54	,583585	,689	5	4	4	5	3	3	3	3	3	3	2	3	3,5	,263488	-,133885214007782	1,5	1,5	2	2,5	1	,2	-,7	-1,3	-1,2	-,8	-2,1	-,6
54	,583585	,689	3	2	1	2	1	2	4	5	5	4	5	4	6	,263488	-,133885214007782	-,5	-,5	-1	-,5	-1	-,8	,3	,7	,8	,2	,9	,4
54	,583585	,689	2	2	2	2	2	2	4	5	5	5	5	5	5,5	,263488	-,133885214007782	-1,5	-,5	0	-,5	0	-,8	,3	,7	,8	1,2	,9	1,4
55	,047782	,261	2	1	1	2	1	1	4	4	4	5	5	4	5,5	-,272315	-,133885214007782	-,3	-,9	-,2	-2	-,1	-,2	,1	-,0999999999999996	-,0999999999999996	,0999999999999996	,7	,3
55	,047782	,261	2	2	2	5	1	2	4	4	5	5	5	5	5	-,272315	-,133885214007782	-,3	,1	,8	1	-,1	,8	,1	-,0999999999999996	,9	,0999999999999996	,7	1,3
55	,047782	,261	2	2	1	5	1	1	4	5	5	6	5	4	4	-,272315	-,133885214007782	-,3	,1	-,2	1	-,1	-,2	,1	,9	,9	1,1	,7	,3
55	,047782	,261	2	2	1	4	2	2	5	5	4	5	4	4	5	-,272315	-,133885214007782	-,3	,1	-,2	0	,9	,8	1,1	,9	-,0999999999999996	,0999999999999996	-,3	,3
55	,047782	,261	3	2	2	4	1	1	3	4	4	5	4	3	4	-,272315	-,133885214007782	,7	,1	,8	0	-,1	-,2	-,9	-,0999999999999996	-,0999999999999996	,0999999999999996	-,3	-,7
55	,047782	,261	4	4	1	4	1	1	3	3	4	5	3	3	4,5	-,272315	-,133885214007782	1,7	2,1	-,2	0	-,1	-,2	-,9	-1,1	-,0999999999999996	,0999999999999996	-1,3	-,7
55	,047782	,261	3	2	1	4	1	1	4	4	4	5	4	3	5	-,272315	-,121885214007782	,7	,1	-,2	0	-,1	-,2	,1	-,0999999999999996	-,0999999999999996	,0999999999999996	-,3	-,7
55	,047782	,261	2	2	1	4	1	1	4	4	3	5	4	3	5	-,272315	-,121885214007782	-,3	,1	-,2	0	-,1	-,2	,1	-,0999999999999996	-1,1	,0999999999999996	-,3	-,7
55	,047782	,261	2	1	1	4	1	1	4	4	4	4	4	4	5	-,272315	-,121885214007782	-,3	-,9	-,2	0	-,1	-,2	,1	-,0999999999999996	-,0999999999999996	-,9	-,3	,3
55	,047782	,261	1	1	1	4	1	1	4	4	4	4	5	4	6	-,272315	-,121885214007782	-1,3	-,9	-,2	0	-,1	-,2	,1	-,0999999999999996	-,0999999999999996	-,9	,7	,3
56	,152118	,273	3	2	2	3	4	2	4	4	5	5	4	4	5	-,167979	-,121885214007782	,5	-,7	-,6	,3	1,7	-,3	-,0999999999999996	-,2	,9	,8	-,0999999999999996	-,0999999999999996
56	,152118	,273	2	3	2	2	2	3	5	5	4	5	5	4	5	-,167979	-,121885214007782	-,5	,3	-,6	-,7	-,3	,7	,9	,8	-,0999999999999996	,8	,9	-,0999999999999996
56	,152118	,273	2	2	3	3	1	2	4	4	4	4	4	5	4,5	-,167979	-,121885214007782	-,5	-,7	,4	,3	-1,3	-,3	-,0999999999999996	-,2	-,0999999999999996	-,2	-,0999999999999996	,9
56	,152118	,273	3	3	3	3	3	3	4	4	4	4	4	4	5	-,167979	-,121885214007782	,5	,3	,4	,3	,7	,7	-,0999999999999996	-,2	-,0999999999999996	-,2	-,0999999999999996	-,0999999999999996
56	,152118	,273	3	3	3	3	4	3	4	5	4	4	4	4	5	-,167979	-,121885214007782	,5	,3	,4	,3	1,7	,7	-,0999999999999996	,8	-,0999999999999996	-,2	-,0999999999999996	-,0999999999999996
56	,152118	,273	3	2	2	3	2	2	4	4	4	4	4	4	5	-,167979	-,121885214007782	,5	-,7	-,6	,3	-,3	-,3	-,0999999999999996	-,2	-,0999999999999996	-,2	-,0999999999999996	-,0999999999999996
56	,152118	,273	3	3	2	2	1	1	4	4	4	4	4	4	5	-,167979	,0901147859922176	,5	,3	-,6	-,7	-1,3	-1,3	-,0999999999999996	-,2	-,0999999999999996	-,2	-,0999999999999996	-,0999999999999996
56	,152118	,273	2	3	3	3	2	2	4	4	4	4	4	4	5	-,167979	,0901147859922176	-,5	,3	,4	,3	-,3	-,3	-,0999999999999996	-,2	-,0999999999999996	-,2	-,0999999999999996	-,0999999999999996
56	,152118	,273	2	3	3	3	2	2	4	4	4	4	4	4	4	-,167979	,0901147859922176	-,5	,3	,4	,3	-,3	-,3	-,0999999999999996	-,2	-,0999999999999996	-,2	-,0999999999999996	-,0999999999999996
56	,152118	,273	2	3	3	2	2	3	4	4	4	4	4	4	5	-,167979	,0901147859922176	-,5	,3	,4	-,7	-,3	,7	-,0999999999999996	-,2	-,0999999999999996	-,2	-,0999999999999996	-,0999999999999996
57	,614221	,485	1	4	1	1	3	1	2	2	3	5	6	5	3	,294124	-,0228852140077824	-1,25	1,25	-1	-1	,75	-,5	-1,5	-1,75	-,75	,75	1	,5
57	,614221	,485	4	4	4	4	4	2	2	3	2	3	4	3	3	,294124	-,0228852140077824	1,75	1,25	2	2	1,75	,5	-1,5	-,75	-1,75	-1,25	-1	-1,5
57	,614221	,485	3	2	2	2	1	2	5	5	5	4	5	5	5	,294124	-,0228852140077824	,75	-,75	0	0	-1,25	,5	1,5	1,25	1,25	-,25	0	,5
57	,614221	,485	1	1	1	1	1	1	5	5	5	5	5	5	5	,294124	-,0228852140077824	-1,25	-1,75	-1	-1	-1,25	-,5	1,5	1,25	1,25	,75	0	,5
58	,776965	,372	4	3	3	5	3	3	3	3	3	5	4	3	5	,456868	-,0228852140077824	2,44444444444444	1,33333333333333	1,33333333333333	3	1,55555555555556	1,22222222222222	,888888888888889	,888888888888889	,333333333333333	1,33333333333333	-,111111111111111	,333333333333333
58	,776965	,372	1	3	3	3	1	3	3	3	4	4	4	4	4	,456868	-,0228852140077824	-,555555555555556	1,33333333333333	1,33333333333333	1	-,444444444444444	1,22222222222222	,888888888888889	,888888888888889	1,33333333333333	,333333333333333	-,111111111111111	1,33333333333333
58	,776965	,372	2	2	2	3	2	3	3	3	4	3	4	4	4,5	,456868	-,0228852140077824	,444444444444444	,333333333333333	,333333333333333	1	,555555555555556	1,22222222222222	,888888888888889	,888888888888889	1,33333333333333	-,666666666666667	-,111111111111111	1,33333333333333
58	,776965	,372	1	1	1	1	1	1	4	4	4	4	5	4	4	,456868	-,0228852140077824	-,555555555555556	-,666666666666667	-,666666666666667	-1	-,444444444444444	-,777777777777778	1,88888888888889	1,88888888888889	1,33333333333333	,333333333333333	,888888888888889	1,33333333333333
58	,776965	,372	1	1	1	1	1	1	1	1	1	1	4	1	4,5	,456868	-,0228852140077824	-,555555555555556	-,666666666666667	-,666666666666667	-1	-,444444444444444	-,777777777777778	-1,11111111111111	-1,11111111111111	-1,66666666666667	-2,66666666666667	-,111111111111111	-1,66666666666667
58	,776965	,372	2	2	2	2	2	2	2	2	3	4	4	2	3,5	,456868	,376114785992218	,444444444444444	,333333333333333	,333333333333333	0	,555555555555556	,222222222222222	-,111111111111111	-,111111111111111	,333333333333333	,333333333333333	-,111111111111111	-,666666666666667
58	,776965	,372	1	1	1	1	1	1	1	1	1	4	4	1	4,5	,456868	,376114785992218	-,555555555555556	-,666666666666667	-,666666666666667	-1	-,444444444444444	-,777777777777778	-1,11111111111111	-1,11111111111111	-1,66666666666667	,333333333333333	-,111111111111111	-1,66666666666667
58	,776965	,372	1	1	1	1	1	1	1	1	1	4	4	1	4	,456868	,376114785992218	-,555555555555556	-,666666666666667	-,666666666666667	-1	-,444444444444444	-,777777777777778	-1,11111111111111	-1,11111111111111	-1,66666666666667	,333333333333333	-,111111111111111	-1,66666666666667
58	,776965	,372	1	1	1	1	1	1	1	1	3	4	4	4	5	,456868	,376114785992218	-,555555555555556	-,666666666666667	-,666666666666667	-1	-,444444444444444	-,777777777777778	-1,11111111111111	-1,11111111111111	,333333333333333	,333333333333333	-,111111111111111	1,33333333333333
59	,437547	,771	NA	NA	NA	NA	NA	NA	NA	NA	NA	NA	NA	NA	49,5	,11745	,376114785992218	NA	NA	NA	NA	NA	NA	NA	NA	NA	NA	NA	NA
59	,437547	,771	5	3	5	5	4	2	3	3	4	4	3	4	4	,11745	,376114785992218	,777777777777778	,333333333333333	2,22222222222222	1,22222222222222	1,66666666666667	,222222222222222	-,666666666666667	-1	-,222222222222222	-,444444444444445	-,888888888888889	0
59	,437547	,771	6	3	4	5	3	1	3	4	3	4	2	3	4	,11745	,376114785992218	1,77777777777778	,333333333333333	1,22222222222222	1,22222222222222	,666666666666667	-,777777777777778	-,666666666666667	0	-1,22222222222222	-,444444444444445	-1,88888888888889	-1
59	,437547	,771	6	4	3	5	3	1	3	4	3	4	2	4	4	,11745	,376114785992218	1,77777777777778	1,33333333333333	,222222222222222	1,22222222222222	,666666666666667	-,777777777777778	-,666666666666667	0	-1,22222222222222	-,444444444444445	-1,88888888888889	0
59	,437547	,771	5	3	3	5	2	3	3	4	4	4	4	4	3,5	,11745	,376114785992218	,777777777777778	,333333333333333	,222222222222222	1,22222222222222	-,333333333333333	1,22222222222222	-,666666666666667	0	-,222222222222222	-,444444444444445	,111111111111111	0
59	,437547	,771	4	2	2	2	2	2	4	4	5	4	5	4	4	,11745	,376114785992218	-,222222222222222	-,666666666666667	-,777777777777778	-1,77777777777778	-,333333333333333	,222222222222222	,333333333333333	0	,777777777777778	-,444444444444445	1,11111111111111	0
59	,437547	,771	5	4	4	4	3	3	2	2	3	3	3	2	2,5	,11745	,148114785992218	,777777777777778	1,33333333333333	1,22222222222222	,222222222222222	,666666666666667	1,22222222222222	-1,66666666666667	-2	-1,22222222222222	-1,44444444444444	-,888888888888889	-2
59	,437547	,771	4	2	2	5	2	2	4	4	5	5	5	5	4	,11745	,148114785992218	-,222222222222222	-,666666666666667	-,777777777777778	1,22222222222222	-,333333333333333	,222222222222222	,333333333333333	0	,777777777777778	,555555555555555	1,11111111111111	1
59	,437547	,771	2	2	1	2	1	1	5	5	5	6	5	5	5,5	,11745	,148114785992218	-2,22222222222222	-,666666666666667	-1,77777777777778	-1,77777777777778	-1,33333333333333	-,777777777777778	1,33333333333333	1	,777777777777778	1,55555555555556	1,11111111111111	1
59	,437547	,771	1	1	1	1	1	1	6	6	6	6	6	5	5	,11745	,148114785992218	-3,22222222222222	-1,66666666666667	-1,77777777777778	-2,77777777777778	-1,33333333333333	-,777777777777778	2,33333333333333	2	1,77777777777778	1,55555555555556	2,11111111111111	1
60	,392886	,543	4	3	3	4	2	3	3	4	4	4	3	3	2	,072789	,148114785992218	,2	,1	1	,4	-,1	,2	,9	1,4	1,4	1,1	,7	,6
60	,392886	,543	4	2	2	4	2	4	3	3	2	3	3	2	3,5	,072789	,148114785992218	,2	-,9	0	,4	-,1	1,2	,9	,4	-,6	,1	,7	-,4
60	,392886	,543	6	4	2	4	4	4	1	1	2	2	2	1	1,5	,072789	,148114785992218	2,2	1,1	0	,4	1,9	1,2	-1,1	-1,6	-,6	-,9	-,3	-1,4
60	,392886	,543	5	6	4	4	3	4	1	3	1	2	1	2	3	,072789	,148114785992218	1,2	3,1	2	,4	,9	1,2	-1,1	,4	-1,6	-,9	-1,3	-,4
60	,392886	,543	4	4	1	4	2	2	2	2	3	2	2	2	3,5	,072789	,148114785992218	,2	1,1	-1	,4	-,1	-,8	-,1	-,6	,4	-,9	-,3	-,4
60	,392886	,543	3	2	1	2	1	3	3	4	4	3	3	3	3	,072789	,148114785992218	-,8	-,9	-1	-1,6	-1,1	,2	,9	1,4	1,4	,1	,7	,6
60	,392886	,543	4	2	2	5	2	2	1	1	2	2	2	2	2	,072789	,253114785992218	,2	-,9	0	1,4	-,1	-,8	-1,1	-1,6	-,6	-,9	-,3	-,4
60	,392886	,543	3	2	2	3	2	3	3	3	3	4	2	3	3	,072789	,253114785992218	-,8	-,9	0	-,6	-,1	,2	,9	,4	,4	1,1	-,3	,6
60	,392886	,543	1	2	1	1	1	1	2	3	2	5	3	4	4,5	,072789	,253114785992218	-2,8	-,9	-1	-2,6	-1,1	-1,8	-,1	,4	-,6	2,1	,7	1,6
60	,392886	,543	4	2	2	5	2	2	2	2	3	2	2	2	4	,072789	,253114785992218	,2	-,9	0	1,4	-,1	-,8	-,1	-,6	,4	-,9	-,3	-,4
61	,176107	,648	5	2	3	3	2	4	2	2	2	3	2	2	2	-,14399	,253114785992218	1,7	-,7	,7	-,3	,5	,8	-1,1	-1,3	-1,3	-,9	-1,2	-1,3
61	,176107	,648	3	2	2	4	1	3	3	4	3	5	3	4	2,5	-,14399	,253114785992218	-,3	-,7	-,3	,7	-,5	-,2	-,1	,7	-,3	1,1	-,2	,7
61	,176107	,648	4	5	2	3	1	4	2	3	2	3	3	3	3	-,14399	,253114785992218	,7	2,3	-,3	-,3	-,5	,8	-1,1	-,3	-1,3	-,9	-,2	-,3
61	,176107	,648	2	1	2	3	1	2	4	5	5	5	4	4	4,5	-,14399	,253114785992218	-1,3	-1,7	-,3	-,3	-,5	-1,2	,9	1,7	1,7	1,1	,8	,7
61	,176107	,648	2	2	1	3	1	1	5	4	5	4	4	3	2,5	-,14399	,253114785992218	-1,3	-,7	-1,3	-,3	-,5	-2,2	1,9	,7	1,7	,1	,8	-,3
61	,176107	,648	4	4	3	3	3	4	3	3	3	3	3	3	2,5	-,14399	,253114785992218	,7	1,3	,7	-,3	1,5	,8	-,1	-,3	-,3	-,9	-,2	-,3
61	,176107	,648	2	1	2	3	2	5	4	4	4	5	4	5	4,5	-,14399	-,194885214007782	-1,3	-1,7	-,3	-,3	,5	1,8	,9	,7	,7	1,1	,8	1,7
61	,176107	,648	3	4	2	4	1	3	3	3	3	5	3	3	3	-,14399	-,194885214007782	-,3	1,3	-,3	,7	-,5	-,2	-,1	-,3	-,3	1,1	-,2	-,3
61	,176107	,648	4	3	3	3	2	4	2	2	3	3	3	3	4	-,14399	-,194885214007782	,7	,3	,7	-,3	,5	,8	-1,1	-1,3	-,3	-,9	-,2	-,3
61	,176107	,648	4	3	3	4	1	2	3	3	3	3	3	3	2	-,14399	-,194885214007782	,7	,3	,7	,7	-,5	-1,2	-,1	-,3	-,3	-,9	-,2	-,3
62	,130435	,2	3	2	2	4	1	1	4	4	3	4	4	4	3,5	-,189662	-,194885214007782	,3	-,8	-,9	,3	-1,2	-,9	,7	,5	-,4	-,0999999999999996	,5	,3
62	,130435	,2	2	3	3	4	2	1	3	3	3	4	3	3	3	-,189662	-,194885214007782	-,7	,2	,1	,3	-,2	-,9	-,3	-,5	-,4	-,0999999999999996	-,5	-,7
62	,130435	,2	3	3	3	4	2	3	3	3	3	4	3	4	3	-,189662	-,194885214007782	,3	,2	,1	,3	-,2	1,1	-,3	-,5	-,4	-,0999999999999996	-,5	,3
62	,130435	,2	3	3	3	3	3	2	4	3	3	4	4	3	3	-,189662	-,194885214007782	,3	,2	,1	-,7	,8	,1	,7	-,5	-,4	-,0999999999999996	,5	-,7
62	,130435	,2	4	3	3	4	2	3	3	4	4	4	3	4	3	-,189662	-,194885214007782	1,3	,2	,1	,3	-,2	1,1	-,3	,5	,6	-,0999999999999996	-,5	,3
62	,130435	,2	4	2	3	4	2	2	3	3	3	4	3	4	3	-,189662	-,194885214007782	1,3	-,8	,1	,3	-,2	,1	-,3	-,5	-,4	-,0999999999999996	-,5	,3
62	,130435	,2	1	3	2	4	1	2	3	4	4	4	3	4	4	-,189662	-,000885214007782353	-1,7	,2	-,9	,3	-1,2	,1	-,3	,5	,6	-,0999999999999996	-,5	,3
62	,130435	,2	1	3	3	3	3	2	4	4	4	4	4	4	4	-,189662	-,000885214007782353	-1,7	,2	,1	-,7	,8	,1	,7	,5	,6	-,0999999999999996	,5	,3
62	,130435	,2	4	3	4	4	4	2	3	3	3	4	4	3	4	-,189662	-,000885214007782353	1,3	,2	1,1	,3	1,8	,1	-,3	-,5	-,4	-,0999999999999996	,5	-,7
62	,130435	,2	2	3	3	3	2	1	3	4	4	5	4	4	4	-,189662	-,000885214007782353	-,7	,2	,1	-,7	-,2	-,9	-,3	,5	,6	,9	,5	,3
63	,136936	,394	5	3	4	3	4	5	1	1	2	2	2	2	1	-,183161	-,000885214007782353	1,125	1,375	2,375	-,375	2,375	1,375	-1	-1,125	-,625	-1,125	-1,125	-,75
63	,136936	,394	4	1	2	4	2	2	2	2	2	3	3	2	3,5	-,183161	-,000885214007782353	,125	-,625	,375	,625	,375	-1,625	0	-,125	-,625	-,125	-,125	-,75
63	,136936	,394	2	2	1	2	1	2	2	2	3	5	5	5	4	-,183161	-,000885214007782353	-1,875	,375	-,625	-1,375	-,625	-1,625	0	-,125	,375	1,875	1,875	2,25
63	,136936	,394	4	1	1	5	2	5	3	3	3	2	2	2	3,5	-,183161	-,000885214007782353	,125	-,625	-,625	1,625	,375	1,375	1	,875	,375	-1,125	-1,125	-,75
63	,136936	,394	4	1	1	4	1	4	3	3	4	3	3	3	5	-,183161	,0101147859922177	,125	-,625	-,625	,625	-,625	,375	1	,875	1,375	-,125	-,125	,25
63	,136936	,394	4	1	1	4	1	3	3	3	3	4	4	3	4	-,183161	,0101147859922177	,125	-,625	-,625	,625	-,625	-,625	1	,875	,375	,875	,875	,25
63	,136936	,394	4	2	1	1	1	5	1	2	2	3	3	3	2	-,183161	,0101147859922177	,125	,375	-,625	-2,375	-,625	1,375	-1	-,125	-,625	-,125	-,125	,25
63	,136936	,394	4	2	2	4	1	3	1	1	2	3	3	2	3	-,183161	,0101147859922177	,125	,375	,375	,625	-,625	-,625	-1	-1,125	-,625	-,125	-,125	-,75
64	,520044	,405	1	1	1	1	1	1	4	4	5	5	5	5	5	,199947	,0101147859922177	-,8	-,4	-,3	-,7	-,4	-,7	,3	0	,6	,7	,7	,7
64	,520044	,405	1	1	1	1	1	1	4	4	5	5	5	5	5	,199947	,0101147859922177	-,8	-,4	-,3	-,7	-,4	-,7	,3	0	,6	,7	,7	,7
64	,520044	,405	4	1	1	3	1	2	4	4	5	4	4	4	5	,199947	,0101147859922177	2,2	-,4	-,3	1,3	-,4	,3	,3	0	,6	-,3	-,3	-,3
64	,520044	,405	4	1	1	4	1	3	4	4	5	3	3	3	5	,199947	,0101147859922177	2,2	-,4	-,3	2,3	-,4	1,3	,3	0	,6	-1,3	-1,3	-1,3
64	,520044	,405	1	1	1	1	1	1	5	5	5	5	5	5	5	,199947	,0101147859922177	-,8	-,4	-,3	-,7	-,4	-,7	1,3	1	,6	,7	,7	,7
64	,520044	,405	1	1	1	1	1	1	2	4	4	4	4	4	5	,199947	,0101147859922177	-,8	-,4	-,3	-,7	-,4	-,7	-1,7	0	-,4	-,3	-,3	-,3
64	,520044	,405	2	2	2	2	2	2	4	4	4	4	4	4	6	,199947	-,117885214007782	,2	,6	,7	,3	,6	,3	,3	0	-,4	-,3	-,3	-,3
64	,520044	,405	1	1	1	1	1	1	3	4	4	5	5	5	5	,199947	-,117885214007782	-,8	-,4	-,3	-,7	-,4	-,7	-,7	0	-,4	,7	,7	,7
64	,520044	,405	2	4	3	2	4	4	3	3	3	4	4	4	4,5	,199947	-,117885214007782	,2	2,6	1,7	,3	2,6	2,3	-,7	-1	-1,4	-,3	-,3	-,3
64	,520044	,405	1	1	1	1	1	1	4	4	4	4	4	4	5	,199947	-,117885214007782	-,8	-,4	-,3	-,7	-,4	-,7	,3	0	-,4	-,3	-,3	-,3
65	,323486	,277	2	1	1	1	1	1	4	4	5	5	5	5	5	,00338899999999998	-,117885214007782	-1,2	-,7	-,8	-1,4	-,5	-1,3	-,2	,5	1	,7	,9	,9
65	,323486	,277	2	2	2	2	2	2	4	2	4	5	5	5	5	,00338899999999998	-,117885214007782	-1,2	,3	,2	-,4	,5	-,3	-,2	-1,5	0	,7	,9	,9
65	,323486	,277	3	3	2	2	2	2	4	4	4	5	4	5	5	,00338899999999998	-,117885214007782	-,2	1,3	,2	-,4	,5	-,3	-,2	,5	0	,7	-,0999999999999996	,9
65	,323486	,277	3	1	1	1	1	2	4	2	4	4	4	3	5	,00338899999999998	-,117885214007782	-,2	-,7	-,8	-1,4	-,5	-,3	-,2	-1,5	0	-,3	-,0999999999999996	-1,1
65	,323486	,277	4	2	1	3	1	2	5	4	4	4	3	4	5	,00338899999999998	-,117885214007782	,8	,3	-,8	,6	-,5	-,3	,8	,5	0	-,3	-1,1	-,0999999999999996
65	,323486	,277	3	2	3	3	1	3	4	3	3	4	4	4	4	,00338899999999998	-,117885214007782	-,2	,3	1,2	,6	-,5	,7	-,2	-,5	-1	-,3	-,0999999999999996	-,0999999999999996
65	,323486	,277	5	1	4	4	2	4	4	4	4	3	3	2	5	,00338899999999998	,243114785992218	1,8	-,7	2,2	1,6	,5	1,7	-,2	,5	0	-1,3	-1,1	-2,1
65	,323486	,277	3	1	1	3	1	1	5	4	4	5	5	5	5	,00338899999999998	,243114785992218	-,2	-,7	-,8	,6	-,5	-1,3	,8	,5	0	,7	,9	,9
65	,323486	,277	2	1	1	3	1	2	4	4	4	5	5	5	5	,00338899999999998	,243114785992218	-1,2	-,7	-,8	,6	-,5	-,3	-,2	,5	0	,7	,9	,9
65	,323486	,277	5	3	2	2	3	4	4	4	4	3	3	3	4	,00338899999999998	,243114785992218	1,8	1,3	,2	-,4	1,5	1,7	-,2	,5	0	-1,3	-1,1	-1,1
66	,611443	,638	3	3	2	3	3	3	2	2	2	3	3	3	2	,291346	,243114785992218	1,1	1,5	,4	,5	1,2	1	-1,7	-2,2	-1,8	-1,6	-1,4	-1,4
66	,611443	,638	2	1	3	3	4	4	3	3	4	6	4	4	3,5	,291346	,243114785992218	,1	-,5	1,4	,5	2,2	2	-,7	-1,2	,2	1,4	-,4	-,4
66	,611443	,638	2	2	1	3	1	2	2	2	3	4	5	4	3,5	,291346	,243114785992218	,1	,5	-,6	,5	-,8	0	-1,7	-2,2	-,8	-,6	,6	-,4
66	,611443	,638	4	3	3	3	3	4	3	3	2	3	3	3	2	,291346	,243114785992218	2,1	1,5	1,4	,5	1,2	2	-,7	-1,2	-1,8	-1,6	-1,4	-1,4
66	,611443	,638	1	1	1	2	1	1	4	4	4	5	5	4	4,5	,291346	,243114785992218	-,9	-,5	-,6	-,5	-,8	-1	,3	-,2	,2	,4	,6	-,4
66	,611443	,638	1	1	1	2	1	1	4	5	3	5	5	5	3,5	,291346	,243114785992218	-,9	-,5	-,6	-,5	-,8	-1	,3	,8	-,8	,4	,6	,6
66	,611443	,638	1	1	1	2	2	1	5	6	5	5	5	5	4	,291346	,284114785992218	-,9	-,5	-,6	-,5	,2	-1	1,3	1,8	1,2	,4	,6	,6
66	,611443	,638	1	1	1	2	1	1	5	6	5	6	4	5	4	,291346	,284114785992218	-,9	-,5	-,6	-,5	-,8	-1	1,3	1,8	1,2	1,4	-,4	,6
66	,611443	,638	1	1	1	2	1	1	5	6	6	5	5	6	5	,291346	,284114785992218	-,9	-,5	-,6	-,5	-,8	-1	1,3	1,8	2,2	,4	,6	1,6
66	,611443	,638	3	1	2	3	1	2	4	5	4	4	5	5	3,5	,291346	,284114785992218	1,1	-,5	,4	,5	-,8	0	,3	,8	,2	-,6	,6	,6
67	,20274	,679	2	2	2	2	2	2	5	5	5	5	5	5	4,5	-,117357	,0711147859922177	-,25	,5	,75	-,5	,75	0	1,5	1,25	1	,5	,5	1,25
67	,20274	,679	1	1	1	3	1	1	4	4	4	5	5	4	4	-,117357	,0711147859922177	-1,25	-,5	-,25	,5	-,25	-1	,5	,25	0	,5	,5	,25
67	,20274	,679	3	1	1	1	1	1	3	4	4	4	4	3	3,5	-,117357	,0711147859922177	,75	-,5	-,25	-1,5	-,25	-1	-,5	,25	0	-,5	-,5	-,75
67	,20274	,679	3	2	1	4	1	4	2	2	3	4	4	3	1	-,117357	-,0698852140077824	,75	,5	-,25	1,5	-,25	2	-1,5	-1,75	-1	-,5	-,5	-,75
68	,537037	,466	4	3	2	5	4	2	3	2	5	2	4	1	2	,21694	-,0698852140077824	,333333333333333	0	-,333333333333333	1	1,33333333333333	-,333333333333333	-,333333333333333	-1	,333333333333333	-1	,666666666666667	-1
68	,537037	,466	5	4	3	6	3	3	3	3	4	2	1	1	2	,21694	-,0698852140077824	1,33333333333333	1	,666666666666667	2	,333333333333333	,666666666666667	-,333333333333333	0	-,666666666666667	-1	-2,33333333333333	-1
68	,537037	,466	2	2	2	1	1	2	4	4	5	5	5	4	1	,21694	-,0698852140077824	-1,66666666666667	-1	-,333333333333333	-3	-1,66666666666667	-,333333333333333	,666666666666667	1	,333333333333333	2	1,66666666666667	2
69	,026178	,325	3	2	2	3	2	2	4	4	4	5	5	4	4,5	-,293919	-,0698852140077824	,285714285714286	0	,142857142857143	,571428571428572	,142857142857143	,285714285714286	,285714285714286	,142857142857143	-,142857142857143	,285714285714286	,714285714285714	0
69	,026178	,325	3	2	2	2	1	1	4	4	4	5	4	4	4	-,293919	-,0698852140077824	,285714285714286	0	,142857142857143	-,428571428571428	-,857142857142857	-,714285714285714	,285714285714286	,142857142857143	-,142857142857143	,285714285714286	-,285714285714286	0
69	,026178	,325	2	2	2	2	2	2	4	4	4	5	4	4	3,5	-,293919	-,0698852140077824	-,714285714285714	0	,142857142857143	-,428571428571428	,142857142857143	,285714285714286	,285714285714286	,142857142857143	-,142857142857143	,285714285714286	-,285714285714286	0
69	,026178	,325	3	2	2	3	2	2	3	3	4	4	4	3	3,5	-,293919	-,131885214007782	,285714285714286	0	,142857142857143	,571428571428572	,142857142857143	,285714285714286	-,714285714285714	-,857142857142857	-,142857142857143	-,714285714285714	-,285714285714286	-1
69	,026178	,325	2	2	2	2	2	2	4	4	5	5	5	5	4	-,293919	-,131885214007782	-,714285714285714	0	,142857142857143	-,428571428571428	,142857142857143	,285714285714286	,285714285714286	,142857142857143	,857142857142857	,285714285714286	,714285714285714	1
69	,026178	,325	3	2	1	3	2	1	4	4	4	4	4	4	4	-,293919	-,131885214007782	,285714285714286	0	-,857142857142857	,571428571428572	,142857142857143	-,714285714285714	,285714285714286	,142857142857143	-,142857142857143	-,714285714285714	-,285714285714286	0
69	,026178	,325	3	2	2	2	2	2	3	4	4	5	4	4	4	-,293919	-,131885214007782	,285714285714286	0	,142857142857143	-,428571428571428	,142857142857143	,285714285714286	-,714285714285714	,142857142857143	-,142857142857143	,285714285714286	-,285714285714286	0
70	,048257	,263	2	1	1	2	1	1	5	5	5	6	5	6	5	-,27184	-,131885214007782	,333333333333333	-,5	-,166666666666667	,333333333333333	-,166666666666667	0	,5	,166666666666667	,666666666666667	1	-,333333333333333	1,5
70	,048257	,263	1	2	2	1	1	1	5	5	4	5	5	4	4	-,27184	-,131885214007782	-,666666666666667	,5	,833333333333333	-,666666666666667	-,166666666666667	0	,5	,166666666666667	-,333333333333333	0	-,333333333333333	-,5
70	,048257	,263	NA	NA	NA	NA	NA	NA	NA	NA	NA	NA	NA	NA	49,5	-,27184	-,131885214007782	NA	NA	NA	NA	NA	NA	NA	NA	NA	NA	NA	NA
70	,048257	,263	1	1	1	2	1	1	5	6	4	5	5	5	5	-,27184	NA	-,666666666666667	-,5	-,166666666666667	,333333333333333	-,166666666666667	0	,5	1,16666666666667	-,333333333333333	0	-,333333333333333	,5
70	,048257	,263	3	3	1	1	2	1	3	3	4	5	6	4	3,5	-,27184	NA	1,33333333333333	1,5	-,166666666666667	-,666666666666667	,833333333333333	0	-1,5	-1,83333333333333	-,333333333333333	0	,666666666666667	-,5
70	,048257	,263	2	1	1	3	1	1	4	5	4	4	5	3	3,5	-,27184	-,300885214007782	,333333333333333	-,5	-,166666666666667	1,33333333333333	-,166666666666667	0	-,5	,166666666666667	-,333333333333333	-1	-,333333333333333	-1,5
70	,048257	,263	1	1	1	1	1	1	5	5	5	5	6	5	5	-,27184	-,300885214007782	-,666666666666667	-,5	-,166666666666667	-,666666666666667	-,166666666666667	0	,5	,166666666666667	,666666666666667	0	,666666666666667	,5
71	NA	NA	3	3	2	4	2	2	5	5	4	5	3	4	5	NA	-,300885214007782	0	0	0	0	0	0	0	0	0	0	0	0
71	NA	NA	NA	NA	NA	NA	NA	NA	NA	NA	NA	NA	NA	NA	49,5	NA	-,300885214007782	NA	NA	NA	NA	NA	NA	NA	NA	NA	NA	NA	NA
72	,473282	,094	2	2	3	3	3	3	3	4	4	5	5	4	4	,153185	-,300885214007782	-,7	-,8	,1	0	,1	0	-,7	,1	-,2	,7	,7	-,2
72	,473282	,094	3	3	3	3	3	4	3	3	5	5	4	4	4	,153185	-,300885214007782	,3	,2	,1	0	,1	1	-,7	-,9	,8	,7	-,3	-,2
72	,473282	,094	3	3	3	3	3	3	4	4	4	4	4	4	3,5	,153185	-,300885214007782	,3	,2	,1	0	,1	0	,3	,1	-,2	-,3	-,3	-,2
72	,473282	,094	3	3	3	3	3	3	4	4	4	4	4	4	4	,153185	-,300885214007782	,3	,2	,1	0	,1	0	,3	,1	-,2	-,3	-,3	-,2
72	,473282	,094	3	3	3	3	3	3	4	4	4	5	5	5	5	,153185	-,300885214007782	,3	,2	,1	0	,1	0	,3	,1	-,2	,7	,7	,8
72	,473282	,094	2	3	3	3	3	3	3	4	4	4	4	4	4	,153185	-,300885214007782	-,7	,2	,1	0	,1	0	-,7	,1	-,2	-,3	-,3	-,2
72	,473282	,094	2	2	2	3	2	2	4	4	4	4	4	4	3,5	,153185	-,279885214007782	-,7	-,8	-,9	0	-,9	-1	,3	,1	-,2	-,3	-,3	-,2
72	,473282	,094	3	3	3	3	3	3	4	4	5	4	5	5	5	,153185	-,279885214007782	,3	,2	,1	0	,1	0	,3	,1	,8	-,3	,7	,8
72	,473282	,094	3	3	3	3	3	3	4	4	4	4	4	4	4	,153185	-,279885214007782	,3	,2	,1	0	,1	0	,3	,1	-,2	-,3	-,3	-,2
72	,473282	,094	3	3	3	3	3	3	4	4	4	4	4	4	3,5	,153185	-,279885214007782	,3	,2	,1	0	,1	0	,3	,1	-,2	-,3	-,3	-,2
73	,011561	,115	2	3	2	2	1	2	4	5	4	4	5	4	4,5	-,308536	-,279885214007782	-,6	,9	0	-,3	-,2	-,3	,3	,3	-,2	-,3	,8	-,2
73	,011561	,115	2	2	2	3	2	2	4	5	4	4	4	4	4,5	-,308536	-,279885214007782	-,6	-,1	0	,7	,8	-,3	,3	,3	-,2	-,3	-,2	-,2
73	,011561	,115	4	2	2	3	1	2	4	5	5	4	4	4	4,5	-,308536	-,279885214007782	1,4	-,1	0	,7	-,2	-,3	,3	,3	,8	-,3	-,2	-,2
73	,011561	,115	2	2	2	2	2	2	4	5	4	5	5	5	3	-,308536	-,279885214007782	-,6	-,1	0	-,3	,8	-,3	,3	,3	-,2	,7	,8	,8
73	,011561	,115	4	2	2	3	1	3	4	5	5	4	4	4	4,5	-,308536	-,279885214007782	1,4	-,1	0	,7	-,2	,7	,3	,3	,8	-,3	-,2	-,2
73	,011561	,115	2	2	2	2	1	2	3	4	4	5	4	5	4	-,308536	-,279885214007782	-,6	-,1	0	-,3	-,2	-,3	-,7	-,7	-,2	,7	-,2	,8
73	,011561	,115	3	2	2	2	1	3	3	4	4	4	4	4	4	-,308536	-,118916	,4	-,1	0	-,3	-,2	,7	-,7	-,7	-,2	-,3	-,2	-,2
73	,011561	,115	3	2	2	2	1	2	4	5	4	4	4	4	5	-,308536	-,118916	,4	-,1	0	-,3	-,2	-,3	,3	,3	-,2	-,3	-,2	-,2
73	,011561	,115	2	2	2	2	1	3	3	4	4	4	4	4	4	-,308536	-,118916	-,6	-,1	0	-,3	-,2	,7	-,7	-,7	-,2	-,3	-,2	-,2
73	,011561	,115	2	2	2	2	1	2	4	5	4	5	4	4	4	-,308536	-,118916	-,6	-,1	0	-,3	-,2	-,3	,3	,3	-,2	,7	-,2	-,2
