# Supplementary material for: Relating Specific Emotions to Intrinsic Motivation: On the Moderating Role of Positive and Negative Emotion Differentiation
Source: PLoS One. 2014 Dec 17;9(12):e115396. doi: 10.1371/journal.pone.0115396 (PMC4269457; doi:10.1371/journal.pone.0115396)
Supplement: S1 Data — (ZIP) [file pone.0115396.s001.zip › Datafiles/experience_sampling_ENG.dat]

Person	start	end	ICCPositive	ICCNegative	optimistic	tense	gloomy	contented	depressed	calm	worried	miserable	relaxed	uneasy	enthusiastic	cheerful	IntrinsiekeMotivatie1	IntrinsiekeMotivatie2	IntrinsiekeMotivatie3	IntrinsiekeMotivatie4	IntrinsiekeMotivatie	ICCPositiveCentered	ICCNegativeCentered	tenseGroupCent	gloomyGroupCent	depressedGroupCent	worriedGroupCent	miserableGroupCent	uneasyGroupCent	enthusiasticGroupCent	cheerfulGroupCent	optimisticGroupCent	contentedGroupCent	calmGroupCent	relaxedGroupCent
1	10/15/2012	10/15/2012	,037037	,034582	7	1	1	7	1	5	4	1	5	3	5	4	5	5	5	5	5	-,209282	-,351201	-,333333333333333	-1	-2	,666666666666667	-1,16666666666667	,666666666666667	,833333333333333	-,166666666666667	0	1,66666666666667	0	1
1	10/15/2012	10/15/2012	,037037	,034582	7	1	3	5	2	5	3	3	4	1	4	5	6	6	6	6	6	-,209282	-,351201	-,333333333333333	1	-1	-,333333333333333	,833333333333333	-1,33333333333333	-,166666666666667	,833333333333333	0	-,333333333333333	0	0
1	10/17/2012	10/17/2012	,037037	,034582	7	1	1	5	4	5	3	2	4	2	4	4	5	4	4	4	4,25	-,209282	-,351201	-,333333333333333	-1	1	-,333333333333333	-,166666666666667	-,333333333333333	-,166666666666667	-,166666666666667	0	-,333333333333333	0	0
1	10/18/2012	10/18/2012	,037037	,034582	7	1	2	5	4	5	3	2	4	3	4	4	NA	NA	NA	NA	NA	-,209282	-,351201	-,333333333333333	0	1	-,333333333333333	-,166666666666667	,666666666666667	-,166666666666667	-,166666666666667	0	-,333333333333333	0	0
1	10/18/2012	10/18/2012	,037037	,034582	7	3	3	5	4	5	3	3	4	2	4	4	5	5	5	5	5	-,209282	-,351201	1,66666666666667	1	1	-,333333333333333	,833333333333333	-,333333333333333	-,166666666666667	-,166666666666667	0	-,333333333333333	0	0
1	10/19/2012	10/19/2012	,037037	,034582	7	1	2	5	3	5	4	2	3	3	4	4	NA	NA	NA	NA	NA	-,209282	-,351201	-,333333333333333	0	0	,666666666666667	-,166666666666667	,666666666666667	-,166666666666667	-,166666666666667	0	-,333333333333333	0	-1
2	10/15/2012	10/15/2012	-,035819	,2	5	2	2	4	1	5	2	2	3	2	4	4	2	6	4	4	4	-,282138	-,185783	-,111111111111111	0	-,888888888888889	,222222222222222	0	-,222222222222222	0	,666666666666667	-,777777777777778	-,555555555555555	-,111111111111111	,111111111111111
2	10/15/2012	10/15/2012	-,035819	,2	5	4	2	5	2	5	2	2	2	4	4	4	2	2	2	2	2	-,282138	-,185783	1,88888888888889	0	,111111111111111	,222222222222222	0	1,77777777777778	0	,666666666666667	-,777777777777778	,444444444444445	-,111111111111111	-,888888888888889
2	10/16/2012	10/16/2012	-,035819	,2	6	2	2	5	2	6	2	2	3	2	4	2	3	3	2	3	2,75	-,282138	-,185783	-,111111111111111	0	,111111111111111	,222222222222222	0	-,222222222222222	0	-1,33333333333333	,222222222222222	,444444444444445	,888888888888889	,111111111111111
2	10/16/2012	10/16/2012	-,035819	,2	6	2	2	5	2	5	2	2	2	2	4	4	2	2	2	2	2	-,282138	-,185783	-,111111111111111	0	,111111111111111	,222222222222222	0	-,222222222222222	0	,666666666666667	,222222222222222	,444444444444445	-,111111111111111	-,888888888888889
2	10/17/2012	10/17/2012	-,035819	,2	6	2	2	4	2	5	2	2	2	2	4	4	2	2	2	2	2	-,282138	-,185783	-,111111111111111	0	,111111111111111	,222222222222222	0	-,222222222222222	0	,666666666666667	,222222222222222	-,555555555555555	-,111111111111111	-,888888888888889
2	10/17/2012	10/17/2012	-,035819	,2	6	1	2	4	2	5	1	2	2	2	4	4	2	2	2	2	2	-,282138	-,185783	-1,11111111111111	0	,111111111111111	-,777777777777778	0	-,222222222222222	0	,666666666666667	,222222222222222	-,555555555555555	-,111111111111111	-,888888888888889
2	10/18/2012	10/18/2012	-,035819	,2	6	2	2	4	2	6	1	2	4	2	4	2	2	2	2	2	2	-,282138	-,185783	-,111111111111111	0	,111111111111111	-,777777777777778	0	-,222222222222222	0	-1,33333333333333	,222222222222222	-,555555555555555	,888888888888889	1,11111111111111
2	10/18/2012	10/18/2012	-,035819	,2	6	2	2	5	2	4	2	2	4	2	4	2	2	2	2	2	2	-,282138	-,185783	-,111111111111111	0	,111111111111111	,222222222222222	0	-,222222222222222	0	-1,33333333333333	,222222222222222	,444444444444445	-1,11111111111111	1,11111111111111
2	10/19/2012	10/19/2012	-,035819	,2	6	2	2	5	2	5	2	2	4	2	4	4	NA	NA	NA	NA	NA	-,282138	-,185783	-,111111111111111	0	,111111111111111	,222222222222222	0	-,222222222222222	0	,666666666666667	,222222222222222	,444444444444445	-,111111111111111	1,11111111111111
3	10/16/2012	10/16/2012	,42236	NA	5	1	1	5	1	4	1	1	4	1	5	5	6	6	6	7	6,25	,176041	NA	0	0	0	0	0	0	-,5	-1	-1	-,5	-1	-,5
3	10/17/2012	10/17/2012	,42236	NA	6	1	1	6	1	5	1	1	4	1	5	5	7	6	6	7	6,5	,176041	NA	0	0	0	0	0	0	-,5	-1	0	,5	0	-,5
3	10/18/2012	10/18/2012	,42236	NA	7	1	1	6	1	6	1	1	5	1	6	7	NA	NA	NA	NA	NA	,176041	NA	0	0	0	0	0	0	,5	1	1	,5	1	,5
3	10/19/2012	10/19/2012	,42236	NA	6	1	1	5	1	5	1	1	5	1	6	7	6	6	6	7	6,25	,176041	NA	0	0	0	0	0	0	,5	1	0	-,5	0	,5
4	10/8/2012	10/8/2012	,15	0	6	2	3	5	2	5	2	2	5	2	6	6	6	5	5	5	5,25	-,096319	-,385783	0	,666666666666667	0	0	0	0	,666666666666667	,666666666666667	,333333333333333	-,333333333333333	0	0
4	10/9/2012	10/9/2012	,15	0	6	2	2	6	2	5	2	2	5	2	5	5	6	5	5	5	5,25	-,096319	-,385783	0	-,333333333333333	0	0	0	0	-,333333333333333	-,333333333333333	,333333333333333	,666666666666667	0	0
4	10/9/2012	10/9/2012	,15	0	NA	NA	NA	NA	NA	NA	NA	NA	NA	NA	NA	NA	6	5	5	NA	5,33333333333333	-,096319	-,385783	NA	NA	NA	NA	NA	NA	NA	NA	NA	NA	NA	NA
4	10/11/2012	10/11/2012	,15	0	5	2	2	5	2	5	2	2	5	2	5	5	6	5	5	5	5,25	-,096319	-,385783	0	-,333333333333333	0	0	0	0	-,333333333333333	-,333333333333333	-,666666666666667	-,333333333333333	0	0
5	10/15/2012	10/15/2012	,288881	,71657	6	1	1	6	1	6	1	1	5	1	5	4	5	4	4	5	4,5	,042562	,330787	-,125	-,625	-,5	-,25	-,625	-,75	1	-,125	1	,75	-,125	-,625
5	10/16/2012	10/16/2012	,288881	,71657	5	1	1	5	1	6	1	1	5	1	4	4	5	4	4	4	4,25	,042562	,330787	-,125	-,625	-,5	-,25	-,625	-,75	0	-,125	0	-,25	-,125	-,625
5	10/16/2012	10/16/2012	,288881	,71657	3	2	5	3	5	5	2	6	5	6	2	2	2	2	2	2	2	,042562	,330787	,875	3,375	3,5	,75	4,375	4,25	-2	-2,125	-2	-2,25	-1,125	-,625
5	10/17/2012	10/17/2012	,288881	,71657	4	1	2	6	1	6	1	1	7	1	2	5	6	5	5	5	5,25	,042562	,330787	-,125	,375	-,5	-,25	-,625	-,75	-2	,875	-1	,75	-,125	1,375
5	10/17/2012	10/17/2012	,288881	,71657	5	1	1	6	1	7	1	1	6	2	4	4	5	4	5	6	5	,042562	,330787	-,125	-,625	-,5	-,25	-,625	,25	0	-,125	0	,75	,875	,375
5	10/18/2012	10/18/2012	,288881	,71657	6	1	1	6	1	7	2	1	6	1	5	5	5	4	5	5	4,75	,042562	,330787	-,125	-,625	-,5	,75	-,625	-,75	1	,875	1	,75	,875	,375
5	10/19/2012	10/19/2012	,288881	,71657	6	1	1	5	1	6	1	1	5	1	5	5	5	3	3	3	3,5	,042562	,330787	-,125	-,625	-,5	-,25	-,625	-,75	1	,875	1	-,25	-,125	-,625
5	10/19/2012	10/19/2012	,288881	,71657	5	1	1	5	1	6	1	1	6	1	5	4	6	5	4	4	4,75	,042562	,330787	-,125	-,625	-,5	-,25	-,625	-,75	1	-,125	0	-,25	-,125	,375
6	10/16/2012	10/16/2012	-,15	,493151	4	4	6	4	4	4	5	4	4	4	NA	2	5	4	4	4	4,25	-,396319	,107368	,666666666666667	1,33333333333333	0	2,33333333333333	0	1	NA	-,333333333333333	-,333333333333333	0	-,333333333333333	-,333333333333333
6	10/17/2012	10/17/2012	-,15	,493151	5	4	4	4	4	3	2	4	4	NA	4	2	6	NA	4	4	4,66666666666667	-,396319	,107368	,666666666666667	-,666666666666667	0	-,666666666666667	0	NA	1	-,333333333333333	,666666666666667	0	-1,33333333333333	-,333333333333333
6	10/18/2012	10/18/2012	-,15	,493151	4	2	4	4	4	6	1	4	5	2	2	3	NA	4	4	4	4	-,396319	,107368	-1,33333333333333	-,666666666666667	0	-1,66666666666667	0	-1	-1	,666666666666667	-,333333333333333	0	1,66666666666667	,666666666666667
7	10/15/2012	10/15/2012	,158996	,330677	6	5	2	5	3	3	4	2	5	2	4	5	6	5	5	6	5,5	-,087323	-,055106	1,75	,75	1,25	1,25	,75	,25	-,5	-,5	,75	-,75	-1,5	-,75
7	10/15/2012	10/15/2012	,158996	,330677	5	2	1	6	2	5	2	1	6	2	5	6	6	6	6	6	6	-,087323	-,055106	-1,25	-,25	,25	-,75	-,25	,25	,5	,5	-,25	,25	,5	,25
7	10/16/2012	10/16/2012	,158996	,330677	5	2	1	6	1	5	2	1	6	1	5	6	6	6	5	6	5,75	-,087323	-,055106	-1,25	-,25	-,75	-,75	-,25	-,75	,5	,5	-,25	,25	,5	,25
7	10/17/2012	10/17/2012	,158996	,330677	5	4	1	6	1	5	3	1	6	2	4	5	5	5	5	5	5	-,087323	-,055106	,75	-,25	-,75	,25	-,25	,25	-,5	-,5	-,25	,25	,5	,25
8	10/15/2012	10/15/2012	-,029877	,489933	3	4	3	5	4	6	4	4	6	4	5	5	5	5	6	4	5	-,276196	,10415	,888888888888889	,111111111111111	,777777777777778	1	1,11111111111111	,888888888888889	1,11111111111111	1,11111111111111	-1,77777777777778	-,666666666666667	,555555555555555	,666666666666667
8	10/15/2012	10/15/2012	-,029877	,489933	5	2	3	6	3	6	2	2	5	2	2	4	3	4	4	4	3,75	-,276196	,10415	-1,11111111111111	,111111111111111	-,222222222222222	-1	-,888888888888889	-1,11111111111111	-1,88888888888889	,111111111111111	,222222222222222	,333333333333333	,555555555555555	-,333333333333333
8	10/16/2012	10/16/2012	-,029877	,489933	4	4	3	5	4	5	3	2	5	4	5	4	4	4	4	3	3,75	-,276196	,10415	,888888888888889	,111111111111111	,777777777777778	0	-,888888888888889	,888888888888889	1,11111111111111	,111111111111111	-,777777777777778	-,666666666666667	-,444444444444445	-,333333333333333
8	10/16/2012	10/16/2012	-,029877	,489933	5	3	3	6	3	5	3	3	5	3	4	4	4	3	3	3	3,25	-,276196	,10415	-,111111111111111	,111111111111111	-,222222222222222	0	,111111111111111	-,111111111111111	,111111111111111	,111111111111111	,222222222222222	,333333333333333	-,444444444444445	-,333333333333333
8	10/17/2012	10/17/2012	-,029877	,489933	5	3	3	5	3	5	3	3	6	3	4	4	3	3	3	3	3	-,276196	,10415	-,111111111111111	,111111111111111	-,222222222222222	0	,111111111111111	-,111111111111111	,111111111111111	,111111111111111	,222222222222222	-,666666666666667	-,444444444444445	,666666666666667
8	10/18/2012	10/18/2012	-,029877	,489933	5	3	3	6	3	5	3	3	5	3	4	4	4	3	4	3	3,5	-,276196	,10415	-,111111111111111	,111111111111111	-,222222222222222	0	,111111111111111	-,111111111111111	,111111111111111	,111111111111111	,222222222222222	,333333333333333	-,444444444444445	-,333333333333333
8	10/18/2012	10/18/2012	-,029877	,489933	5	3	3	5	3	5	3	3	5	3	4	3	3	3	3	3	3	-,276196	,10415	-,111111111111111	,111111111111111	-,222222222222222	0	,111111111111111	-,111111111111111	,111111111111111	-,888888888888889	,222222222222222	-,666666666666667	-,444444444444445	-,333333333333333
8	10/19/2012	10/19/2012	-,029877	,489933	5	3	3	6	3	6	3	3	5	3	4	3	3	3	4	4	3,5	-,276196	,10415	-,111111111111111	,111111111111111	-,222222222222222	0	,111111111111111	-,111111111111111	,111111111111111	-,888888888888889	,222222222222222	,333333333333333	,555555555555555	-,333333333333333
8	10/19/2012	10/19/2012	-,029877	,489933	6	3	2	7	3	6	3	3	6	3	3	4	3	4	3	3	3,25	-,276196	,10415	-,111111111111111	-,888888888888889	-,222222222222222	0	,111111111111111	-,111111111111111	-,888888888888889	,111111111111111	1,22222222222222	1,33333333333333	,555555555555555	,666666666666667
9	10/15/2012	10/15/2012	,186869	,125	4	1	2	6	1	6	1	1	5	1	3	4	3	3	3	3	3	-,05945	-,260783	-,375	,375	0	0	0	0	-,25	-,125	-,375	,75	,5	0
9	10/16/2012	10/16/2012	,186869	,125	5	1	1	5	1	5	1	1	5	1	4	5	5	5	5	5	5	-,05945	-,260783	-,375	-,625	0	0	0	0	,75	,875	,625	-,25	-,5	0
9	10/16/2012	10/16/2012	,186869	,125	4	2	2	5	1	5	1	1	5	1	3	4	5	5	5	5	5	-,05945	-,260783	,625	,375	0	0	0	0	-,25	-,125	-,375	-,25	-,5	0
9	10/17/2012	10/17/2012	,186869	,125	4	3	3	5	1	6	1	1	5	1	2	4	5	4	4	3	4	-,05945	-,260783	1,625	1,375	0	0	0	0	-1,25	-,125	-,375	-,25	,5	0
9	10/17/2012	10/17/2012	,186869	,125	3	1	1	5	1	5	1	1	5	1	3	3	5	5	5	5	5	-,05945	-,260783	-,375	-,625	0	0	0	0	-,25	-1,125	-1,375	-,25	-,5	0
9	10/18/2012	10/18/2012	,186869	,125	5	1	2	5	1	6	1	1	6	1	3	5	5	5	5	5	5	-,05945	-,260783	-,375	,375	0	0	0	0	-,25	,875	,625	-,25	,5	1
9	10/18/2012	10/18/2012	,186869	,125	4	1	1	5	1	5	1	1	4	1	3	3	5	5	5	5	5	-,05945	-,260783	-,375	-,625	0	0	0	0	-,25	-1,125	-,375	-,25	-,5	-1
9	10/19/2012	10/19/2012	,186869	,125	6	1	1	6	1	6	1	1	5	1	5	5	5	5	5	5	5	-,05945	-,260783	-,375	-,625	0	0	0	0	1,75	,875	1,625	,75	,5	0
10	10/8/2012	10/8/2012	,490403	,112121	3	5	5	3	5	2	6	3	2	5	2	2	5	5	5	4	4,75	,244084	-,273662	-,3	1,2	1,2	-,2	,2	-,0999999999999996	-,4	-,5	,2	,6	,1	,2
10	10/9/2012	10/9/2012	,490403	,112121	4	5	4	2	5	2	6	2	2	6	3	4	5	4	4	4	4,25	,244084	-,273662	-,3	,2	1,2	-,2	-,8	,9	,6	1,5	1,2	-,4	,1	,2
10	10/9/2012	10/9/2012	,490403	,112121	3	5	4	2	5	2	6	3	2	4	3	3	5	3	3	3	3,5	,244084	-,273662	-,3	,2	1,2	-,2	,2	-1,1	,6	,5	,2	-,4	,1	,2
10	10/10/2012	10/10/2012	,490403	,112121	3	6	3	2	3	1	6	3	1	5	2	2	5	4	4	4	4,25	,244084	-,273662	,7	-,8	-,8	-,2	,2	-,0999999999999996	-,4	-,5	,2	-,4	-,9	-,8
10	10/10/2012	10/10/2012	,490403	,112121	2	6	4	3	3	2	7	3	2	5	3	3	3	3	3	3	3	,244084	-,273662	,7	,2	-,8	,8	,2	-,0999999999999996	,6	,5	-,8	,6	,1	,2
10	10/12/2012	10/12/2012	,490403	,112121	4	3	3	3	2	3	5	2	2	4	3	3	5	5	4	4	4,5	,244084	-,273662	-2,3	-,8	-1,8	-1,2	-,8	-1,1	,6	,5	1,2	,6	1,1	,2
10	10/17/2012	10/17/2012	,490403	,112121	4	5	4	3	3	2	6	2	2	5	2	2	5	3	4	5	4,25	,244084	-,273662	-,3	,2	-,8	-,2	-,8	-,0999999999999996	-,4	-,5	1,2	,6	,1	,2
10	10/17/2012	10/17/2012	,490403	,112121	3	5	4	3	4	3	6	3	3	5	3	3	5	4	4	4	4,25	,244084	-,273662	-,3	,2	,2	-,2	,2	-,0999999999999996	,6	,5	,2	,6	1,1	1,2
10	10/18/2012	10/18/2012	,490403	,112121	1	6	4	2	5	1	7	4	1	6	1	1	5	3	3	3	3,5	,244084	-,273662	,7	,2	1,2	,8	1,2	,9	-1,4	-1,5	-1,8	-,4	-,9	-,8
10	10/18/2012	10/18/2012	,490403	,112121	1	7	3	1	3	1	7	3	1	6	2	2	5	3	3	3	3,5	,244084	-,273662	1,7	-,8	-,8	,8	,2	,9	-,4	-,5	-1,8	-1,4	-,9	-,8
11	10/23/2012	10/23/2012	NA	NA	4	4	4	5	4	4	4	4	4	4	4	4	NA	NA	NA	NA	NA	NA	NA	0	0	0	0	0	0	0	0	0	0	0	0
12	10/15/2012	10/15/2012	,688525	,897561	5	4	4	5	4	4	2	3	4	4	3	4	6	6	6	6	6	,442206	,511778	2	2	2	,666666666666667	1,33333333333333	2	-1	-1	-,666666666666667	-,333333333333333	-,666666666666667	-,666666666666667
12	10/15/2012	10/15/2012	,688525	,897561	5	1	1	5	1	4	1	1	4	1	4	5	6	6	6	6	6	,442206	,511778	-1	-1	-1	-,333333333333333	-,666666666666667	-1	0	0	-,666666666666667	-,333333333333333	-,666666666666667	-,666666666666667
12	10/19/2012	10/19/2012	,688525	,897561	7	1	1	6	1	6	1	1	6	1	5	6	6	7	7	7	6,75	,442206	,511778	-1	-1	-1	-,333333333333333	-,666666666666667	-1	1	1	1,33333333333333	,666666666666667	1,33333333333333	1,33333333333333
13	10/15/2012	10/15/2012	,137931	,645477	5	2	2	6	3	6	2	2	5	3	4	4	3	3	3	3	3	-,108388	,259694	-,666666666666667	-1	0	-,666666666666667	-,666666666666667	-,166666666666667	,333333333333333	-,166666666666667	,5	,833333333333333	,666666666666667	-,166666666666667
13	10/16/2012	10/16/2012	,137931	,645477	5	2	2	5	2	6	2	2	6	2	4	5	3	3	3	3	3	-,108388	,259694	-,666666666666667	-1	-1	-,666666666666667	-,666666666666667	-1,16666666666667	,333333333333333	,833333333333333	,5	-,166666666666667	,666666666666667	,833333333333333
13	10/16/2012	10/16/2012	,137931	,645477	4	3	3	5	3	5	3	3	5	3	3	4	3	3	3	3	3	-,108388	,259694	,333333333333333	0	0	,333333333333333	,333333333333333	-,166666666666667	-,666666666666667	-,166666666666667	-,5	-,166666666666667	-,333333333333333	-,166666666666667
13	10/18/2012	10/18/2012	,137931	,645477	4	3	4	5	4	5	3	3	5	3	4	4	3	3	3	3	3	-,108388	,259694	,333333333333333	1	1	,333333333333333	,333333333333333	-,166666666666667	,333333333333333	-,166666666666667	-,5	-,166666666666667	-,333333333333333	-,166666666666667
13	10/18/2012	10/18/2012	,137931	,645477	4	3	4	5	3	5	3	3	5	4	4	4	2	2	2	2	2	-,108388	,259694	,333333333333333	1	0	,333333333333333	,333333333333333	,833333333333333	,333333333333333	-,166666666666667	-,5	-,166666666666667	-,333333333333333	-,166666666666667
13	10/19/2012	10/19/2012	,137931	,645477	5	3	3	5	3	5	3	3	5	4	3	4	4	4	4	4	4	-,108388	,259694	,333333333333333	0	0	,333333333333333	,333333333333333	,833333333333333	-,666666666666667	-,166666666666667	,5	-,166666666666667	-,333333333333333	-,166666666666667
14	10/18/2012	10/18/2012	,428571	,4	7	2	2	7	2	6	2	2	6	2	6	6	7	7	7	7	7	,182252	,014217	0	0	0	-,5	-,5	-,5	,5	0	,5	,5	0	,5
14	10/18/2012	10/18/2012	,428571	,4	6	2	2	6	2	6	3	3	5	3	5	6	NA	NA	NA	NA	NA	,182252	,014217	0	0	0	,5	,5	,5	-,5	0	-,5	-,5	0	-,5
15	10/15/2012	10/15/2012	,360671	,230124	4	5	2	4	1	4	5	1	4	3	3	3	5	4	4	4	4,25	,114352	-,155659	2,125	,625	0	1,5	0	1,375	-,375	-,25	-,5	-,75	-,5	-,375
15	10/16/2012	10/16/2012	,360671	,230124	4	5	3	3	1	2	6	1	3	4	3	3	4	3	3	3	3,25	,114352	-,155659	2,125	1,625	0	2,5	0	2,375	-,375	-,25	-,5	-1,75	-2,5	-1,375
15	10/17/2012	10/17/2012	,360671	,230124	4	3	1	5	1	5	2	1	5	1	2	2	5	2	2	2	2,75	,114352	-,155659	,125	-,375	0	-1,5	0	-,625	-1,375	-1,25	-,5	,25	,5	,625
15	10/17/2012	10/17/2012	,360671	,230124	4	1	1	5	1	5	4	1	4	1	5	4	4	4	4	4	4	,114352	-,155659	-1,875	-,375	0	,5	0	-,625	1,625	,75	-,5	,25	,5	-,375
15	10/18/2012	10/18/2012	,360671	,230124	5	4	1	5	1	4	5	1	3	1	2	2	4	4	4	4	4	,114352	-,155659	1,125	-,375	0	1,5	0	-,625	-1,375	-1,25	,5	,25	-,5	-1,375
15	10/18/2012	10/18/2012	,360671	,230124	5	3	1	5	1	5	3	1	5	1	4	4	4	4	4	4	4	,114352	-,155659	,125	-,375	0	-,5	0	-,625	,625	,75	,5	,25	,5	,625
15	10/19/2012	10/19/2012	,360671	,230124	5	1	1	5	1	5	2	1	5	1	4	4	5	4	4	4	4,25	,114352	-,155659	-1,875	-,375	0	-1,5	0	-,625	,625	,75	,5	,25	,5	,625
15	10/19/2012	10/19/2012	,360671	,230124	5	1	1	6	1	6	1	1	6	1	4	4	5	4	4	5	4,5	,114352	-,155659	-1,875	-,375	0	-2,5	0	-,625	,625	,75	,5	1,25	1,5	1,625
16	10/8/2012	10/8/2012	,25	NA	4	3	2	5	4	5	3	3	5	3	4	4	5	4	4	5	4,5	,00368099999999999	NA	0	-,666666666666667	,666666666666667	0	0	0	-,333333333333333	-,333333333333333	-,333333333333333	0	0	0
16	10/9/2012	10/9/2012	,25	NA	4	3	3	5	3	5	3	3	5	3	4	4	5	4	4	5	4,5	,00368099999999999	NA	0	,333333333333333	-,333333333333333	0	0	0	-,333333333333333	-,333333333333333	-,333333333333333	0	0	0
16	10/12/2012	10/12/2012	,25	NA	5	3	3	5	3	5	3	3	5	3	5	5	4	4	4	4	4	,00368099999999999	NA	0	,333333333333333	-,333333333333333	0	0	0	,666666666666667	,666666666666667	,666666666666667	0	0	0
17	10/8/2012	10/8/2012	,167265	,604772	4	5	1	6	1	4	3	1	3	1	1	4	5	3	3	5	4	-,079054	,218989	3	-1,1	-,9	1,2	-,6	-,6	-2,4	-,8	-1,3	,6	-1,5	-1,7
17	10/8/2012	10/8/2012	,167265	,604772	6	1	1	6	1	5	1	1	6	1	4	7	6	4	4	4	4,5	-,079054	,218989	-1	-1,1	-,9	-,8	-,6	-,6	,6	2,2	,7	,6	-,5	1,3
17	10/9/2012	10/9/2012	,167265	,604772	5	1	1	1	1	6	1	1	2	1	4	6	6	4	4	4	4,5	-,079054	,218989	-1	-1,1	-,9	-,8	-,6	-,6	,6	1,2	-,3	-4,4	,5	-2,7
17	10/9/2012	10/9/2012	,167265	,604772	6	1	1	6	1	6	1	1	5	1	4	4	6	4	4	4	4,5	-,079054	,218989	-1	-1,1	-,9	-,8	-,6	-,6	,6	-,8	,7	,6	,5	,3
17	10/11/2012	10/11/2012	,167265	,604772	6	1	1	6	1	6	1	1	6	1	4	6	5	1	3	1	2,5	-,079054	,218989	-1	-1,1	-,9	-,8	-,6	-,6	,6	1,2	,7	,6	,5	1,3
17	10/11/2012	10/11/2012	,167265	,604772	4	1	1	6	1	6	1	1	6	1	4	6	3	3	3	3	3	-,079054	,218989	-1	-1,1	-,9	-,8	-,6	-,6	,6	1,2	-1,3	,6	,5	1,3
17	10/12/2012	10/12/2012	,167265	,604772	5	4	4	6	4	5	4	4	5	4	4	4	3	4	3	4	3,5	-,079054	,218989	2	1,9	2,1	2,2	2,4	2,4	,6	-,8	-,3	,6	-,5	,3
17	10/12/2012	10/12/2012	,167265	,604772	5	4	4	6	4	6	4	4	4	4	4	4	2	4	2	4	3	-,079054	,218989	2	1,9	2,1	2,2	2,4	2,4	,6	-,8	-,3	,6	,5	-,7
17	10/19/2012	10/19/2012	,167265	,604772	6	1	6	6	1	6	1	1	5	1	4	6	2	2	2	2	2	-,079054	,218989	-1	3,9	-,9	-,8	-,6	-,6	,6	1,2	,7	,6	,5	,3
17	10/19/2012	10/19/2012	,167265	,604772	6	1	1	5	4	5	1	1	5	1	1	1	2	2	2	2	2	-,079054	,218989	-1	-1,1	2,1	-,8	-,6	-,6	-2,4	-3,8	,7	-,4	-,5	,3
18	10/8/2012	10/8/2012	,426966	,511628	3	5	4	3	3	2	6	4	2	4	2	2	2	2	2	2	2	,180647	,125845	,333333333333333	1	,333333333333333	1,66666666666667	1	1	-1,66666666666667	-2,33333333333333	-1,33333333333333	-,333333333333333	-,666666666666667	-,333333333333333
18	10/10/2012	10/10/2012	,426966	,511628	5	5	3	3	3	3	5	3	3	3	4	5	NA	NA	NA	NA	NA	,180647	,125845	,333333333333333	0	,333333333333333	,666666666666667	0	0	,333333333333333	,666666666666667	,666666666666667	-,333333333333333	,333333333333333	,666666666666667
18	10/11/2012	10/11/2012	,426966	,511628	5	4	2	4	2	3	2	2	2	2	5	6	5	5	5	5	5	,180647	,125845	-,666666666666667	-1	-,666666666666667	-2,33333333333333	-1	-1	1,33333333333333	1,66666666666667	,666666666666667	,666666666666667	,333333333333333	-,333333333333333
19	10/8/2012	10/8/2012	,037037	,186869	5	3	3	5	3	4	2	3	3	3	3	4	5	5	4	5	4,75	-,209282	-,198914	-1	-,222222222222222	,444444444444445	-,222222222222222	,222222222222222	-,555555555555555	-,111111111111111	-,222222222222222	,333333333333333	,444444444444445	,111111111111111	-,777777777777778
19	10/8/2012	10/8/2012	,037037	,186869	5	4	4	4	3	4	3	3	4	4	3	4	4	4	4	5	4,25	-,209282	-,198914	0	,777777777777778	,444444444444445	,777777777777778	,222222222222222	,444444444444445	-,111111111111111	-,222222222222222	,333333333333333	-,555555555555555	,111111111111111	,222222222222222
19	10/9/2012	10/9/2012	,037037	,186869	4	5	4	4	3	3	3	4	3	4	3	5	4	3	3	4	3,5	-,209282	-,198914	1	,777777777777778	,444444444444445	,777777777777778	1,22222222222222	,444444444444445	-,111111111111111	,777777777777778	-,666666666666667	-,555555555555555	-,888888888888889	-,777777777777778
19	10/9/2012	10/9/2012	,037037	,186869	5	3	3	5	2	4	2	2	4	3	3	4	4	4	4	4	4	-,209282	-,198914	-1	-,222222222222222	-,555555555555555	-,222222222222222	-,777777777777778	-,555555555555555	-,111111111111111	-,222222222222222	,333333333333333	,444444444444445	,111111111111111	,222222222222222
19	10/10/2012	10/10/2012	,037037	,186869	5	4	3	5	3	4	2	3	4	3	4	4	4	4	4	4	4	-,209282	-,198914	0	-,222222222222222	,444444444444445	-,222222222222222	,222222222222222	-,555555555555555	,888888888888889	-,222222222222222	,333333333333333	,444444444444445	,111111111111111	,222222222222222
19	10/10/2012	10/10/2012	,037037	,186869	5	4	3	5	3	4	2	3	4	4	3	5	4	4	4	4	4	-,209282	-,198914	0	-,222222222222222	,444444444444445	-,222222222222222	,222222222222222	,444444444444445	-,111111111111111	,777777777777778	,333333333333333	,444444444444445	,111111111111111	,222222222222222
19	10/11/2012	10/11/2012	,037037	,186869	4	5	3	4	2	4	2	2	4	4	3	4	5	4	4	4	4,25	-,209282	-,198914	1	-,222222222222222	-,555555555555555	-,222222222222222	-,777777777777778	,444444444444445	-,111111111111111	-,222222222222222	-,666666666666667	-,555555555555555	,111111111111111	,222222222222222
19	10/11/2012	10/11/2012	,037037	,186869	5	4	3	4	2	4	2	3	4	4	3	4	5	4	4	5	4,5	-,209282	-,198914	0	-,222222222222222	-,555555555555555	-,222222222222222	,222222222222222	,444444444444445	-,111111111111111	-,222222222222222	,333333333333333	-,555555555555555	,111111111111111	,222222222222222
19	10/12/2012	10/12/2012	,037037	,186869	4	4	3	5	2	4	2	2	4	3	3	4	4	4	4	4	4	-,209282	-,198914	0	-,222222222222222	-,555555555555555	-,222222222222222	-,777777777777778	-,555555555555555	-,111111111111111	-,222222222222222	-,666666666666667	,444444444444445	,111111111111111	,222222222222222
20	10/15/2012	10/15/2012	,160221	,733333	3	3	5	5	5	5	4	3	4	4	3	3	5	4	4	5	4,5	-,086098	,34755	,4	2	2	1	,4	1	,4	,4	0	,6	,6	,2
20	10/15/2012	10/15/2012	,160221	,733333	3	2	2	3	2	4	3	2	4	3	2	2	5	4	4	4	4,25	-,086098	,34755	-,6	-1	-1	0	-,6	0	-,6	-,6	0	-1,4	-,4	,2
20	10/16/2012	10/16/2012	,160221	,733333	3	3	3	5	3	5	3	3	4	NA	3	3	3	3	3	3	3	-,086098	,34755	,4	0	0	0	,4	NA	,4	,4	0	,6	,6	,2
20	10/17/2012	10/17/2012	,160221	,733333	3	2	2	5	2	3	2	2	2	2	2	2	NA	NA	NA	NA	NA	-,086098	,34755	-,6	-1	-1	-1	-,6	-1	-,6	-,6	0	,6	-1,4	-1,8
20	10/18/2012	10/18/2012	,160221	,733333	3	3	3	4	3	5	3	3	5	3	3	3	5	5	5	5	5	-,086098	,34755	,4	0	0	0	,4	0	,4	,4	0	-,4	,6	1,2
21	10/15/2012	10/15/2012	,814815	,714286	4	4	2	6	2	4	2	2	4	2	5	5	5	4	4	4	4,25	,568496	,328503	2,25	,75	,75	,75	,75	,75	-1,25	-1,25	-2	-,75	-2	-1,75
21	10/16/2012	10/16/2012	,814815	,714286	7	1	1	7	1	7	1	1	7	1	7	7	6	5	5	6	5,5	,568496	,328503	-,75	-,25	-,25	-,25	-,25	-,25	,75	,75	1	,25	1	1,25
21	10/16/2012	10/16/2012	,814815	,714286	7	1	1	7	1	7	1	1	6	1	7	7	3	6	6	6	5,25	,568496	,328503	-,75	-,25	-,25	-,25	-,25	-,25	,75	,75	1	,25	1	,25
21	10/19/2012	10/19/2012	,814815	,714286	6	1	1	7	1	6	1	1	6	1	6	6	6	6	6	6	6	,568496	,328503	-,75	-,25	-,25	-,25	-,25	-,25	-,25	-,25	0	,25	0	,25
23	10/10/2012	10/10/2012	0	0	3	3	3	5	3	5	3	3	3	3	3	3	3	3	3	3	3	-,246319	-,385783	-,333333333333333	0	0	0	0	0	0	0	-,666666666666667	1,33333333333333	,333333333333333	0
23	10/10/2012	10/10/2012	0	0	3	3	3	5	3	5	3	3	3	3	3	3	5	3	5	3	4	-,246319	-,385783	-,333333333333333	0	0	0	0	0	0	0	-,666666666666667	1,33333333333333	,333333333333333	0
23	10/11/2012	10/11/2012	0	0	3	5	3	3	3	3	3	3	3	3	3	3	3	3	3	3	3	-,246319	-,385783	1,66666666666667	0	0	0	0	0	0	0	-,666666666666667	-,666666666666667	-1,66666666666667	0
23	10/17/2012	10/17/2012	0	0	3	3	3	3	3	5	3	3	3	NA	3	3	4	4	4	4	4	-,246319	-,385783	-,333333333333333	0	0	0	0	NA	0	0	-,666666666666667	-,666666666666667	,333333333333333	0
23	10/17/2012	10/17/2012	0	0	5	3	3	3	3	5	3	3	3	3	3	3	NA	NA	NA	NA	NA	-,246319	-,385783	-,333333333333333	0	0	0	0	0	0	0	1,33333333333333	-,666666666666667	,333333333333333	0
23	10/18/2012	10/18/2012	0	0	5	3	3	3	3	5	3	3	3	3	3	3	4	4	4	4	4	-,246319	-,385783	-,333333333333333	0	0	0	0	0	0	0	1,33333333333333	-,666666666666667	,333333333333333	0
24	10/10/2012	10/10/2012	-,029851	,057692	4	5	5	4	5	4	4	5	4	5	1	3	6	6	3	3	4,5	-,27617	-,328091	,25	0	0	0	,5	,75	0	-,25	-,25	0	,5	,25
24	10/11/2012	10/11/2012	-,029851	,057692	4	3	5	4	5	4	2	5	4	4	1	2	7	5	5	4	5,25	-,27617	-,328091	-1,75	0	0	-2	,5	-,25	0	-1,25	-,25	0	,5	,25
24	10/12/2012	10/12/2012	-,029851	,057692	5	5	5	4	5	3	5	5	3	5	1	3	6	5	4	4	4,75	-,27617	-,328091	,25	0	0	1	,5	,75	0	-,25	,75	0	-,5	-,75
24	10/12/2012	10/12/2012	-,029851	,057692	4	6	5	4	5	3	5	3	4	3	1	5	NA	NA	NA	NA	NA	-,27617	-,328091	1,25	0	0	1	-1,5	-1,25	0	1,75	-,25	0	-,5	,25
25	10/8/2012	10/8/2012	,391892	,533333	5	5	3	3	5	4	5	5	3	4	4	4	6	6	5	7	6	,145573	,14755	1,25	,5	1,75	1,25	2	1,25	0	-,5	,25	-1	-,25	-1
25	10/8/2012	10/8/2012	,391892	,533333	4	3	3	4	4	4	3	3	4	3	4	4	6	7	6	7	6,5	,145573	,14755	-,75	,5	,75	-,75	0	,25	0	-,5	-,75	0	-,25	0
25	10/9/2012	10/9/2012	,391892	,533333	5	2	2	5	2	5	2	2	5	2	4	5	NA	NA	NA	NA	NA	,145573	,14755	-1,75	-,5	-1,25	-1,75	-1	-,75	0	,5	,25	1	,75	1
25	10/9/2012	10/9/2012	,391892	,533333	5	5	2	4	2	4	5	2	4	2	4	5	5	5	5	5	5	,145573	,14755	1,25	-,5	-1,25	1,25	-1	-,75	0	,5	,25	0	-,25	0
26	10/15/2012	10/15/2012	,049793	,246154	2	2	2	6	4	6	2	2	6	2	4	4	4	3	3	3	3,25	-,196526	-,139629	-1	-1	,333333333333333	-,333333333333333	-,666666666666667	-,333333333333333	0	,666666666666667	-,333333333333333	,666666666666667	0	0
26	10/17/2012	10/17/2012	,049793	,246154	2	4	4	4	4	6	2	3	6	2	4	2	4	2	2	2	2,5	-,196526	-,139629	1	1	,333333333333333	-,333333333333333	,333333333333333	-,333333333333333	0	-1,33333333333333	-,333333333333333	-1,33333333333333	0	0
26	10/19/2012	10/19/2012	,049793	,246154	3	NA	3	6	3	6	3	3	6	3	4	4	3	NA	3	3	3	-,196526	-,139629	NA	0	-,666666666666667	,666666666666667	,333333333333333	,666666666666667	0	,666666666666667	,666666666666667	,666666666666667	0	0
27	10/15/2012	10/15/2012	,466221	,615177	6	2	2	7	1	6	4	1	6	2	4	4	4	4	4	5	4,25	,219902	,229394	-,5	-,7	-,8	1	-,8	-,4	,6	,6	1,9	1,7	1,4	1,9
27	10/15/2012	10/15/2012	,466221	,615177	5	1	2	7	1	5	1	1	6	2	2	4	NA	4	4	5	4,33333333333333	,219902	,229394	-1,5	-,7	-,8	-2	-,8	-,4	-1,4	,6	,9	1,7	,4	1,9
27	10/16/2012	10/16/2012	,466221	,615177	3	5	4	6	4	3	6	4	2	4	2	2	4	4	4	5	4,25	,219902	,229394	2,5	1,3	2,2	3	2,2	1,6	-1,4	-1,4	-1,1	,7	-1,6	-2,1
27	10/16/2012	10/16/2012	,466221	,615177	4	2	2	6	2	6	3	2	4	2	3	3	4	4	4	5	4,25	,219902	,229394	-,5	-,7	,2	0	,2	-,4	-,4	-,4	-,0999999999999996	,7	1,4	-,0999999999999996
27	10/17/2012	10/17/2012	,466221	,615177	1	4	4	4	3	4	5	3	3	4	2	1	4	4	4	5	4,25	,219902	,229394	1,5	1,3	1,2	2	1,2	1,6	-1,4	-2,4	-3,1	-1,3	-,6	-1,1
27	10/17/2012	10/17/2012	,466221	,615177	5	2	2	5	1	4	2	2	3	2	3	3	4	4	4	5	4,25	,219902	,229394	-,5	-,7	-,8	-1	,2	-,4	-,4	-,4	,9	-,3	-,6	-1,1
27	10/18/2012	10/18/2012	,466221	,615177	5	1	2	5	2	5	1	1	5	2	5	5	NA	4	4	3	3,66666666666667	,219902	,229394	-1,5	-,7	,2	-2	-,8	-,4	1,6	1,6	,9	-,3	,4	,9
27	10/18/2012	10/18/2012	,466221	,615177	5	1	2	6	1	6	1	1	4	1	4	4	4	4	4	5	4,25	,219902	,229394	-1,5	-,7	-,8	-2	-,8	-1,4	,6	,6	,9	,7	1,4	-,0999999999999996
27	10/19/2012	10/19/2012	,466221	,615177	3	5	3	2	1	1	5	2	2	4	3	3	4	4	4	5	4,25	,219902	,229394	2,5	,3	-,8	2	,2	1,6	-,4	-,4	-1,1	-3,3	-3,6	-2,1
27	10/19/2012	10/19/2012	,466221	,615177	4	2	4	5	2	6	2	1	6	1	6	5	4	4	4	6	4,5	,219902	,229394	-,5	1,3	,2	-1	-,8	-1,4	2,6	1,6	-,0999999999999996	-,3	1,4	1,9
28	10/15/2012	10/15/2012	,275168	,026685	5	2	2	6	2	6	2	2	6	2	5	5	6	6	6	6	6	,028849	-,359098	0	0	0	-1,1	0	-,1	-,2	-,8	-,3	0	,3	,4
28	10/15/2012	10/15/2012	,275168	,026685	5	2	2	6	2	6	3	2	6	2	5	6	6	6	6	6	6	,028849	-,359098	0	0	0	-,1	0	-,1	-,2	,2	-,3	0	,3	,4
28	10/16/2012	10/16/2012	,275168	,026685	5	3	2	5	2	5	3	2	5	3	5	6	6	5	5	6	5,5	,028849	-,359098	1	0	0	-,1	0	,9	-,2	,2	-,3	-1	-,7	-,6
28	10/16/2012	10/16/2012	,275168	,026685	6	1	2	7	2	7	2	2	6	2	6	6	6	6	6	6	6	,028849	-,359098	-1	0	0	-1,1	0	-,1	,8	,2	,7	1	1,3	,4
28	10/17/2012	10/17/2012	,275168	,026685	6	2	2	6	2	5	5	2	5	2	5	6	6	6	6	6	6	,028849	-,359098	0	0	0	1,9	0	-,1	-,2	,2	,7	0	-,7	-,6
28	10/17/2012	10/17/2012	,275168	,026685	5	2	2	6	2	6	2	2	6	2	5	5	6	6	6	6	6	,028849	-,359098	0	0	0	-1,1	0	-,1	-,2	-,8	-,3	0	,3	,4
28	10/18/2012	10/18/2012	,275168	,026685	5	2	2	6	2	5	5	2	5	2	5	6	6	6	6	6	6	,028849	-,359098	0	0	0	1,9	0	-,1	-,2	,2	-,3	0	-,7	-,6
28	10/18/2012	10/18/2012	,275168	,026685	5	2	2	6	2	5	5	2	5	2	5	6	6	6	6	6	6	,028849	-,359098	0	0	0	1,9	0	-,1	-,2	,2	-,3	0	-,7	-,6
28	10/19/2012	10/19/2012	,275168	,026685	5	2	2	6	2	6	2	2	6	2	5	6	6	6	6	6	6	,028849	-,359098	0	0	0	-1,1	0	-,1	-,2	,2	-,3	0	,3	,4
28	10/19/2012	10/19/2012	,275168	,026685	6	2	2	6	2	6	2	2	6	2	6	6	6	6	6	6	6	,028849	-,359098	0	0	0	-1,1	0	-,1	,8	,2	,7	0	,3	,4
29	10/8/2012	10/8/2012	,06387	,722222	4	2	1	7	1	7	1	1	6	1	4	7	4	5	4	4	4,25	-,182449	,336439	,5	-,166666666666667	-,166666666666667	-,166666666666667	-,166666666666667	-,166666666666667	,833333333333333	,166666666666667	,333333333333333	,166666666666667	,166666666666667	-,666666666666667
29	10/8/2012	10/8/2012	,06387	,722222	2	2	2	6	2	6	2	2	6	2	2	6	4	4	4	4	4	-,182449	,336439	,5	,833333333333333	,833333333333333	,833333333333333	,833333333333333	,833333333333333	-1,16666666666667	-,833333333333333	-1,66666666666667	-,833333333333333	-,833333333333333	-,666666666666667
29	10/9/2012	10/9/2012	,06387	,722222	4	2	1	7	1	7	1	1	7	1	4	7	4	5	6	6	5,25	-,182449	,336439	,5	-,166666666666667	-,166666666666667	-,166666666666667	-,166666666666667	-,166666666666667	,833333333333333	,166666666666667	,333333333333333	,166666666666667	,166666666666667	,333333333333333
29	10/10/2012	10/10/2012	,06387	,722222	4	1	1	7	1	7	1	1	7	1	4	7	4	6	4	4	4,5	-,182449	,336439	-,5	-,166666666666667	-,166666666666667	-,166666666666667	-,166666666666667	-,166666666666667	,833333333333333	,166666666666667	,333333333333333	,166666666666667	,166666666666667	,333333333333333
29	10/10/2012	10/10/2012	,06387	,722222	4	1	1	7	1	7	1	1	7	1	1	7	4	6	6	6	5,5	-,182449	,336439	-,5	-,166666666666667	-,166666666666667	-,166666666666667	-,166666666666667	-,166666666666667	-2,16666666666667	,166666666666667	,333333333333333	,166666666666667	,166666666666667	,333333333333333
29	10/11/2012	10/11/2012	,06387	,722222	4	1	1	7	1	7	1	1	7	1	4	7	6	7	7	7	6,75	-,182449	,336439	-,5	-,166666666666667	-,166666666666667	-,166666666666667	-,166666666666667	-,166666666666667	,833333333333333	,166666666666667	,333333333333333	,166666666666667	,166666666666667	,333333333333333
30	10/8/2012	10/8/2012	,429538	,428571	6	2	2	6	2	6	2	2	6	2	4	6	7	7	7	7	7	,183219	,042788	-2	-,333333333333333	-1,5	-2,25	-1,5	-2	2	2,25	1,5	,5	2,75	2,75
30	10/11/2012	10/11/2012	,429538	,428571	4	6	3	4	4	3	3	4	3	6	1	2	6	6	6	6	6	,183219	,042788	2	,666666666666667	,5	-1,25	,5	2	-1	-1,75	-,5	-1,5	-,25	-,25
30	10/12/2012	10/12/2012	,429538	,428571	2	6	NA	6	6	2	6	6	2	6	1	1	4	4	4	4	4	,183219	,042788	2	NA	2,5	1,75	2,5	2	-1	-2,75	-2,5	,5	-1,25	-1,25
30	10/12/2012	10/12/2012	,429538	,428571	6	2	2	6	2	2	6	2	2	2	2	6	6	6	6	6	6	,183219	,042788	-2	-,333333333333333	-1,5	1,75	-1,5	-2	0	2,25	1,5	,5	-1,25	-1,25
31	10/12/2012	10/12/2012	NA	NA	4	4	4	4	4	4	5	4	NA	4	4	4	4	4	4	4	4	NA	NA	0	0	0	0	0	0	0	0	0	0	0	NA
32	10/8/2012	10/8/2012	,271226	,518201	2	2	2	6	2	6	2	2	5	2	4	5	6	5	5	5	5,25	,024907	,132418	-,1	-,4	-,1	0	-,2	-,1	-,3	,6	-2	,4	,5	-,2
32	10/8/2012	10/8/2012	,271226	,518201	5	2	3	6	2	6	2	2	6	2	5	5	6	3	3	2	3,5	,024907	,132418	-,1	,6	-,1	0	-,2	-,1	,7	,6	1	,4	,5	,8
32	10/9/2012	10/9/2012	,271226	,518201	3	3	4	5	3	5	2	3	4	3	3	3	3	3	3	3	3	,024907	,132418	,9	1,6	,9	0	,8	,9	-1,3	-1,4	-1	-,6	-,5	-1,2
32	10/9/2012	10/9/2012	,271226	,518201	4	2	3	5	2	5	2	3	5	2	4	4	3	3	3	3	3	,024907	,132418	-,1	,6	-,1	0	,8	-,1	-,3	-,4	0	-,6	-,5	-,2
32	10/10/2012	10/10/2012	,271226	,518201	4	2	2	6	2	6	2	2	6	2	4	4	6	6	6	6	6	,024907	,132418	-,1	-,4	-,1	0	-,2	-,1	-,3	-,4	0	,4	,5	,8
32	10/10/2012	10/10/2012	,271226	,518201	5	2	2	6	2	5	2	2	5	2	5	5	6	6	6	6	6	,024907	,132418	-,1	-,4	-,1	0	-,2	-,1	,7	,6	1	,4	-,5	-,2
32	10/11/2012	10/11/2012	,271226	,518201	5	2	2	6	2	6	2	2	6	2	6	5	6	6	6	6	6	,024907	,132418	-,1	-,4	-,1	0	-,2	-,1	1,7	,6	1	,4	,5	,8
32	10/11/2012	10/11/2012	,271226	,518201	4	2	2	6	2	6	2	2	5	2	4	5	6	2	2	2	3	,024907	,132418	-,1	-,4	-,1	0	-,2	-,1	-,3	,6	0	,4	,5	-,2
32	10/12/2012	10/12/2012	,271226	,518201	4	2	2	5	2	5	2	2	5	2	4	4	2	2	2	2	2	,024907	,132418	-,1	-,4	-,1	0	-,2	-,1	-,3	-,4	0	-,6	-,5	-,2
32	10/12/2012	10/12/2012	,271226	,518201	4	2	2	5	2	5	2	2	5	2	4	4	2	2	2	2	2	,024907	,132418	-,1	-,4	-,1	0	-,2	-,1	-,3	-,4	0	-,6	-,5	-,2
33	10/8/2012	10/8/2012	,684751	,667405	3	5	3	3	2	3	5	2	3	3	3	2	2	2	2	2	2	,438432	,281622	2,1	-,2	-1	1,8	-,5	-,3	-,6	-1,6	-,7	-1,3	-1,5	-,9
33	10/8/2012	10/8/2012	,684751	,667405	2	2	3	5	2	5	1	1	5	2	5	6	3	5	6	6	5	,438432	,281622	-,9	-,2	-1	-2,2	-1,5	-1,3	1,4	2,4	-1,7	,7	,5	1,1
33	10/9/2012	10/9/2012	,684751	,667405	3	2	3	6	2	6	2	2	5	3	3	3	5	5	5	5	5	,438432	,281622	-,9	-,2	-1	-1,2	-,5	-,3	-,6	-,6	-,7	1,7	1,5	1,1
33	10/9/2012	10/9/2012	,684751	,667405	3	1	2	5	2	5	2	2	6	2	5	5	6	5	6	6	5,75	,438432	,281622	-1,9	-1,2	-1	-1,2	-,5	-1,3	1,4	1,4	-,7	,7	,5	2,1
33	10/10/2012	10/10/2012	,684751	,667405	3	5	5	2	5	3	5	5	3	6	1	1	3	2	2	1	2	,438432	,281622	2,1	1,8	2	1,8	2,5	2,7	-2,6	-2,6	-,7	-2,3	-1,5	-,9
33	10/10/2012	10/10/2012	,684751	,667405	3	3	5	3	5	3	3	5	1	6	1	1	2	2	2	2	2	,438432	,281622	,1	1,8	2	-,2	2,5	2,7	-2,6	-2,6	-,7	-1,3	-1,5	-2,9
33	10/11/2012	10/11/2012	,684751	,667405	5	1	3	5	3	5	3	2	5	1	5	5	6	7	7	7	6,75	,438432	,281622	-1,9	-,2	0	-,2	-,5	-2,3	1,4	1,4	1,3	,7	,5	1,1
33	10/11/2012	10/11/2012	,684751	,667405	6	2	1	6	1	7	2	2	6	1	6	6	5	5	5	5	5	,438432	,281622	-,9	-2,2	-2	-1,2	-,5	-2,3	2,4	2,4	2,3	1,7	2,5	2,1
33	10/12/2012	10/12/2012	,684751	,667405	3	5	5	3	5	3	6	2	2	7	2	2	3	1	1	1	1,5	,438432	,281622	2,1	1,8	2	2,8	-,5	3,7	-1,6	-1,6	-,7	-1,3	-1,5	-1,9
33	10/12/2012	10/12/2012	,684751	,667405	6	3	2	5	3	5	3	2	3	2	5	5	3	3	3	3	3	,438432	,281622	,1	-1,2	0	-,2	-,5	-1,3	1,4	1,4	2,3	,7	,5	-,9
34	10/8/2012	10/8/2012	,181028	,303473	5	5	3	3	3	3	5	3	3	3	3	5	7	7	7	7	7	-,065291	-,08231	2,5	,7	,1	1,7	,6	,4	-,7	,8	-,4	-2,1	-2	-1,3
34	10/8/2012	10/8/2012	,181028	,303473	5	3	3	4	4	5	3	3	3	3	3	3	7	7	7	7	7	-,065291	-,08231	,5	,7	1,1	-,3	,6	,4	-,7	-1,2	-,4	-1,1	0	-1,3
34	10/9/2012	10/9/2012	,181028	,303473	3	3	3	5	3	5	3	3	3	3	3	3	7	7	7	7	7	-,065291	-,08231	,5	,7	,1	-,3	,6	,4	-,7	-1,2	-2,4	-,0999999999999996	0	-1,3
34	10/9/2012	10/9/2012	,181028	,303473	5	4	1	6	1	5	3	1	6	2	4	5	7	7	7	7	7	-,065291	-,08231	1,5	-1,3	-1,9	-,3	-1,4	-,6	,3	,8	-,4	,9	0	1,7
34	10/10/2012	10/10/2012	,181028	,303473	3	4	3	5	4	6	4	4	6	4	5	5	7	7	7	7	7	-,065291	-,08231	1,5	,7	1,1	,7	1,6	1,4	1,3	,8	-2,4	-,0999999999999996	1	1,7
34	10/10/2012	10/10/2012	,181028	,303473	5	2	3	6	3	6	2	2	5	2	2	4	5	5	5	5	5	-,065291	-,08231	-,5	,7	,1	-1,3	-,4	-,6	-1,7	-,2	-,4	,9	1	,7
34	10/11/2012	10/11/2012	,181028	,303473	7	1	1	7	1	5	4	1	5	3	5	4	6	6	6	6	6	-,065291	-,08231	-1,5	-1,3	-1,9	,7	-1,4	,4	1,3	-,2	1,6	1,9	0	,7
34	10/11/2012	10/11/2012	,181028	,303473	7	1	3	5	2	5	3	3	4	1	4	5	6	6	6	6	6	-,065291	-,08231	-1,5	,7	-,9	-,3	,6	-1,6	,3	,8	1,6	-,0999999999999996	0	-,3
34	10/12/2012	10/12/2012	,181028	,303473	7	1	1	5	4	5	3	2	4	2	4	4	6	6	5	6	5,75	-,065291	-,08231	-1,5	-1,3	1,1	-,3	-,4	-,6	,3	-,2	1,6	-,0999999999999996	0	-,3
34	10/12/2012	10/12/2012	,181028	,303473	7	1	2	5	4	5	3	2	4	3	4	4	5	5	5	5	5	-,065291	-,08231	-1,5	-,3	1,1	-,3	-,4	,4	,3	-,2	1,6	-,0999999999999996	0	-,3
